# Supplementary material for: Longitudinal analysis of developmental changes in electroencephalography patterns and sleep-wake states of the neonatal mouse
Source: PLoS One. 2018 Nov 6;13(11):e0207031. doi: 10.1371/journal.pone.0207031 (PMC6219806; doi:10.1371/journal.pone.0207031)
Supplement: S1 Dataset — (XLSX) [file pone.0207031.s001.xlsx]

## Sheet: Weight Fig1
Animal ID/Weights
Recorded
Mouse	sex	P8	P9	P10	P12	P14	P17	P21
070817_84	m	5	5.3	5.9	6.7	7.6	8.1	8.5
070817_86	f	4.3	4.7	5.3	6.1	6.9	7.4	8
070817_87	f	5	5.3	5.8	6.8	7.6	7.9	8.6
070817_89	m	5	5.3	5.7	6.8	7.5	8.2	8.1
073017_55	m	5.4	5.4	6	6.8	7.3	8	9.3
073017_56	f	5.6	5.9	5.9	6.7	7.4	8.1	9.3
080417_N1	m	5.1	5.1	6.2	6.9	7.8	8.2	9.2
080418_N3	f	4.9	5.1	6.1	9.9	7.6	7.8	8.8
082117_N3	f	5.4	6.2	6.8	8.2	8.8	9.6	10.8
082117_N6	f	4.8	5.5	6.1	7.3	8.3	9.2	10.5
082117_N8	m	4.9	5.6	6.5	7.5	8.5	9.1	10.3
Ave		5.03636	5.4	6.02727	7.24545	7.75455	8.32727	9.21818
SD		0.350065	0.404969	0.397721	1.03186	0.561006	0.67393	0.955843
SEM		0.105549	0.122103	0.119917	0.311116	0.16915	0.203198	0.288198
ttest		0.964398	0.0510877	0.21245	0.605688	0.00907888	0.0523194	0.0576094
Naïve
Mouse	sex	P8	P9	P10	P12	P14	P17	P21
070817_90	f	4.6	5.1	5.6	6.6	7.8	8.2	8.8
073017_52	m	5.5	5.8	6.2	7.2	8.4	8.6	9.6
573017_53	f	5.6	5.9	6.4	7.3	8.1	8.6	9.5
080417_n2	f	4.4	5.5	5.6	7	7.9	8.2	9.3
080417_N6	m	4.6	5.6	6	7.2	8.2	8.9	9.6
07029_N1	f	5	5.6	6.4	7.5	8.9	9.7	10.9
080418_n2	m	5.4	6	7	8.2	9.2	9.8	11.1
082117_4	f	5.1	6	6.5	7.8	8.6	9	10.7
082117_5	f	5.2	6.2	7	8.1	8.8	9.2	10.8
Ave		5.04444	5.74444	6.3	7.43333	8.43333	8.91111	10.0333
SD		0.430439	0.332081	0.514782	0.522015	0.47697	0.581903	0.839643
SEM		0.14348	0.110694	0.171594	0.174005	0.15899	0.193968	0.279881
	8	9	10	12	14	17	21
Naïve	5.04444	5.74444	6.3	7.43333	8.43333	8.91111	10.0333
EEG	5.03364	5.4	6.02727	7.24545	7.75455	8.32727	9.21818
Ave recorded time
	P9	P10	P12	P14	P17	P21
Day	2.74321	2.93142	2.73673	2.40642	2.49286	2.08201
	0.360152	0.00103337	0.240257	0.674674	0.29137	0.44485
Number rec
	P9	P10	P12	P14	P17	P21
Day	10	8	9	8	8	9
Sigma Stat Report on weights
Two Way Repeated Measures ANOVA (One Factor Repetition)
Data source: Data 2 in Notebook 1
General Linear Model
Dependent Variable: Data
Normality Test:	Failed	(P < 0.050)
Equal Variance Test:	Passed	(P = 0.169)
Source of Variation	DF	SS	MS	F	P
group	1	5.91	5.91	3.552	0.076
mouse(group)	18	29.947	1.664
day	6	338.661	56.444	324.141	<0.001
group x day	6	2.478	0.413	2.372	0.034
Residual	108	18.806	0.174
Total	139	394.137	2.836
Main effects cannot be properly interpreted if significant interaction is determined. This is because the size of a factor's effect depends upon the level of the other factor.
The effect of different levels of group depends on what level of day is present. There is a statistically significant interaction between group and day. (P = 0.034)
Power of performed test with alpha = 0.0500: for group : 0.314
Power of performed test with alpha = 0.0500: for day : 1.000
Power of performed test with alpha = 0.0500: for group x day : 0.511
Expected Mean Squares:
Approximate DF Residual for group = 18.000
Expected MS(group) = var(res) + 7.000 var(mouse(group)) + var(group)
Expected MS(mouse(group)) = var(res) + 7.000 var(mouse(group))
Expected MS(day) = var(res) + var(day)
Expected MS(group x day) = var(res) + var(group x day)
Expected MS(Residual) = var(res)
Least square means for group :
Group	Mean	SEM
operated	7.001	0.147
Sham	7.414	0.163
Least square means for day :
Group	Mean
P8	5.04
P9	5.572
P10	6.164
P12	7.339
P14	8.094
P17	8.619
P21	9.626
Std Err of LS Mean = 0.0938
Least square means for group x day :
Group	Mean	SEM
operated x P8	5.036	0.126
operated x P9	5.4	0.126
operated x P10	6.027	0.126
operated x P12	7.245	0.126
operated x P14	7.755	0.126
operated x P17	8.327	0.126
operated x P21	9.218	0.126
Sham x P8	5.044	0.139
Sham x P9	5.744	0.139
Sham x P10	6.3	0.139
Sham x P12	7.433	0.139
Sham x P14	8.433	0.139
Sham x P17	8.911	0.139
Sham x P21	10.033	0.139
All Pairwise Multiple Comparison Procedures (Holm-Sidak method):
Overall significance level = 0.05
Comparisons for factor: day within operated
Comparison	Diff of Means	t	Unadjusted P	Critical Level	Significant?
P21 vs. P8	4.182	23.502	0	0.002	Yes
P21 vs. P9	3.818	21.458	0	0.003	Yes
P17 vs. P8	3.291	18.495	0	0.003	Yes
P21 vs. P10	3.191	17.933	0	0.003	Yes
P17 vs. P9	2.927	16.451	0	0.003	Yes
P14 vs. P8	2.718	15.276	0	0.003	Yes
P14 vs. P9	2.355	13.233	0	0.003	Yes
P17 vs. P10	2.3	12.926	0	0.004	Yes
P12 vs. P8	2.209	12.415	0	0.004	Yes
P21 vs. P12	1.973	11.087	0	0.004	Yes
P12 vs. P9	1.845	10.372	0	0.005	Yes
P14 vs. P10	1.727	9.707	0	0.005	Yes
P21 vs. P14	1.464	8.226	0	0.006	Yes
P12 vs. P10	1.218	6.846	0	0.006	Yes
P17 vs. P12	1.082	6.08	0	0.007	Yes
P10 vs. P8	0.991	5.569	0	0.009	Yes
P21 vs. P17	0.891	5.007	0	0.01	Yes
P10 vs. P9	0.627	3.525	0.001	0.013	Yes
P17 vs. P14	0.573	3.219	0.002	0.017	Yes
P14 vs. P12	0.509	2.861	0.005	0.025	Yes
P9 vs. P8	0.364	2.044	0.043	0.05	Yes
Comparisons for factor: day within Sham
Comparison	Diff of Means	t	Unadjusted P	Critical Level	Significant?
P21 vs. P8	4.989	25.361	0	0.002	Yes
P21 vs. P9	4.289	21.803	0	0.003	Yes
P17 vs. P8	3.867	19.656	0	0.003	Yes
P21 vs. P10	3.733	18.979	0	0.003	Yes
P14 vs. P8	3.389	17.228	0	0.003	Yes
P17 vs. P9	3.167	16.098	0	0.003	Yes
P14 vs. P9	2.689	13.669	0	0.003	Yes
P17 vs. P10	2.611	13.274	0	0.004	Yes
P21 vs. P12	2.6	13.217	0	0.004	Yes
P12 vs. P8	2.389	12.144	0	0.004	Yes
P14 vs. P10	2.133	10.845	0	0.005	Yes
P12 vs. P9	1.689	8.586	0	0.005	Yes
P21 vs. P14	1.6	8.134	0	0.006	Yes
P17 vs. P12	1.478	7.512	0	0.006	Yes
P10 vs. P8	1.256	6.383	0	0.007	Yes
P12 vs. P10	1.133	5.761	0	0.009	Yes
P21 vs. P17	1.122	5.705	0	0.01	Yes
P14 vs. P12	1	5.084	0	0.013	Yes
P9 vs. P8	0.7	3.558	0.001	0.017	Yes
P10 vs. P9	0.556	2.824	0.006	0.025	Yes
P17 vs. P14	0.478	2.429	0.017	0.05	Yes
Comparisons for factor: group within P8
Comparison	Diff of Means	t	Unadjusted P	Critical Level	Significant?
Sham vs. operated	0.00808	0.0289	0.977	0.05	No
Comparisons for factor: group within P9
Comparison	Diff of Means	t	Unadjusted P	Critical Level	Significant?
Sham vs. operated	0.344	1.232	0.224	0.05	No
Comparisons for factor: group within P10
Comparison	Diff of Means	t	Unadjusted P	Critical Level	Significant?
Sham vs. operated	0.273	0.975	0.335	0.05	No
Comparisons for factor: group within P12
Comparison	Diff of Means	t	Unadjusted P	Critical Level	Significant?
Sham vs. operated	0.188	0.672	0.505	0.05	No
Comparisons for factor: group within P14
Comparison	Diff of Means	t	Unadjusted P	Critical Level	Significant?
Sham vs. operated	0.679	2.428	0.019	0.05	Yes
Comparisons for factor: group within P17
Comparison	Diff of Means	t	Unadjusted P	Critical Level	Significant?
Sham vs. operated	0.584	2.088	0.042	0.05	Yes
Comparisons for factor: group within P21
Comparison	Diff of Means	t	Unadjusted P	Critical Level	Significant?
Sham vs. operated	0.815	2.916	0.006	0.05	Yes

## Sheet: Histo Fig1
Histology exam of neonatal controls
Mouse Id	treatment	Cresyl violet gross	CV grade	FJC positive	FJC positive	GFAP (+)	Gfap (+)
			-cortex width	cortex	Hippo	cortex	Hippo
070817-84	ctl-rec	slight tear	B- 1.02mm	0	1	22	20
		slight compress/Inc layer1	B-1.03mm	2	1	26	26
070817-87	ctl rec	tear left	C -1.17 mm	0	0	18	38
		compression II/III Rt	D- 1.14mm (extraction)	2	0	34	48
073017-52R	naïve	good, minor tear left	A-914 um	0	0	12	34
073017-52 L			A- 1.06mm	0	0	24	46
073017-53	naïve	good	A-895um	0	0	17	37
			A-989um	0	0	33	46
073017-55	ctl-rec	good, slight tear layer I	A-1.01 mm	0	0	20	69
		good	A-1.05mm	0	0	19	63
080417-N1	ctl-rec	slight tear layer II	B/C- 1.0mm	0	1	24	30
		tear in cortex layer II-IV	D- 1.1mm (no comp; extract)	3	0	43	58
080417-N5	naïve	good, slight tear layer I	B- 1.03mm	0	0	20	44
			A-996um	0	0	27	37
080417-N6	naïve	slight tear layer II	B 997mm	0	1	17	26
		good	A 1.07 mm	3	0	21	31
082117-N6	ctl-rec	tear (extraction?)	C 1.18 mm	1	0	12	17
		Layer1/2compression	C 1.24mm	1	0	16	20
080417-N8	ctl-rec	tear from extraction mid	A 989	0	0	17	14
		good	A 1.03	0	0	16	14
080518-95	naïve	good, layer I	A 930mm	0	0	33	67
			A 1.03mm	0	0	49	69
080518-96	naïve	good, no dif with sham	A 999mm	1	0	36	61
			A 997mm	0	0	27	59
080518-97	ctl-rec	minor tear/comp Layer I	B 1.02	1	0	26	45
		minor tear/comp Layer I	B 1.05	0	0	25	52
080518-99	ctl-rec	layer 1/top layer 2 tear/com	C 999	0	1	38	62
		slice through cortex	D 994 (extraction)	1	2	42	69
	Cresyl Violet Grades
		Grade A- no major electrode tears; indistinguishable from naïve
		Grade B- minor tears or electrode displacement of upper layer of cortex
		Grade C- minor tears or electrode displacement and minor compression of layer 2 cortex
		Grade D- major tear or track/ electrode compression of layer 2/3 cortex
		Grade F- track or removal of cortex with compression/removal entering layer 3 cortex
Quantification of GFAP/FJC
Recorded
GFAP immunoreactivity				FJC positive Cells
id	Cortex	Hippo		Cortex	Hippo
070817-84-L	22	20		2	1
	26	26		0	1
070817-87	18	38		0	0
	34	48		2	0
073017-55	20	69		0	0
	19	63		2	0
080417-N1	24	30		0	1
	43	58		3	0
080417-N6	12	17		1	0
	16	20		1	0
080417-N8	17	14		0	0
	16	14		0	0
080518-97	26	45		1	0
	25	52		0	0
080518-99	38	62		0	1
	42	69		3	2
Ave	24.875	40.3125		0.9375	0.375
SD	9.59079	20.3821		1.12361	0.619139
SEM	3.03288	6.44538		0.355317	0.195789
ttest	0.701835	0.385553		0.136761	0.143532
Naïve
GFAP immunoreactivity				FJC positive Cells
id	Cortex	Hippo		Cortex	Hippo
073017-52R	12	34		0	0
	24	46		0	0
073017-53	17	37		0	0
	33	46		0	0
080417-N5	20	44		0	0
	27	37		0	0
080417-N6	17	26		0	1
	21	31		3	0
080518-95	33	67		0	0
	49	69		0	0
080518-96	36	61		1	0
	27	59		0	0
Ave	26.3333	46.4167		0.333333	0.0833333
SD	10.2277	14.4503		0.887625	0.288675
SEM	4.57397	6.46236		0.396958	0.129099

## Sheet: Age FFT Fig2
Age Dependent FFT Figure 2
EEG P9
no state change		0	1	2	3	4	5	6	7	8	9	10	11	12	13	14	15	16	17	18	19	20
070817-84 NR		0.268259	5.93244	7.12983	6.17539	5.05569	2.84503	1.85814	1.79072	1.53386	1.09	1.27015	0.954075	0.900758	0.853767	1.01568	0.783361	0.943011	0.911729	0.695384	0.823566	0.610811
070817-86 NR		0.248758	5.85298	7.2411	6.42097	5.38702	3.14909	2.04023	2.01462	1.68577	1.19151	1.35406	1.01129	0.945107	0.896018	1.05087	0.811671	0.973959	0.893196	0.653381	0.730187	0.532974
070819-87 NR		0.32293	7.14775	8.61336	7.60808	6.32037	3.52877	2.28224	2.13994	1.78122	1.2573	1.43908	1.07066	0.993865	0.948199	1.09675	0.841496	0.994932	0.95804	0.702725	0.831387	0.616834
070817-89 NR		0.23589	5.51307	6.84442	5.71394	4.61667	2.74307	1.75284	1.6371	1.42875	0.993777	1.09919	0.821055	0.781799	0.738405	0.870661	0.680239	0.817644	0.779684	0.57779	0.649957	0.443784
073017-55 NR		0.266991	5.81065	6.88615	5.66382	4.56156	2.61341	1.55616	1.56033	1.29796	0.9214	1.02803	0.763467	0.690758	0.633509	0.763773	0.564215	0.687779	0.637547	0.465851	0.52851	0.385515
073017-56 NR		0.262413	5.62582	6.55962	5.19794	4.28296	2.65346	1.72491	1.62668	1.36623	0.968008	1.09825	0.802361	0.709297	0.614842	0.665942	0.474439	0.521786	0.472176	0.349159	0.406589	0.29772
080417-N1 NR		0.304654	7.29002	9.42625	8.35332	6.74778	3.96266	2.65642	2.52731	2.13573	1.55377	1.7782	1.35141	1.29009	1.19877	1.42456	1.06446	1.3038	1.21494	0.923711	1.06029	0.782783
080417-N3 NR		0.34091	7.58734	9.47549	8.12283	6.78433	3.87712	2.50313	2.33925	1.95043	1.31011	1.47543	1.08158	1.00623	0.908957	1.04093	0.794674	0.910451	0.864929	0.679924	0.819777	0.635748
082117-N6 NR		0.247791	5.58851	6.86468	6.16312	5.06342	2.86789	1.894	1.7909	1.4942	1.05131	1.16887	0.866941	0.801017	0.744014	0.88023	0.655746	0.781935	0.731841	0.549106	0.629853	0.461993
0821017-N8 NR		0.35609	7.09793	8.45366	7.31943	6.15633	3.59388	2.4452	2.24911	1.91151	1.3987	1.60034	1.22317	1.16891	1.12436	1.40528	1.06986	1.31661	1.25502	0.966097	1.12444	0.838575
AVE		0.285469	6.34465	7.74946	6.67389	5.49761	3.18344	2.07133	1.9676	1.65857	1.17359	1.33116	0.994601	0.928783	0.866084	1.02147	0.774016	0.92519	0.87191	0.656313	0.760456	0.560674
SD		0.0424616	0.825107	1.12735	1.10065	0.934113	0.51544	0.376792	0.336054	0.279585	0.205835	0.24388	0.191956	0.195006	0.193055	0.247709	0.192905	0.248443	0.239626	0.18856	0.222142	0.170574
SEM		0.0134275	0.260922	0.356501	0.348056	0.295392	0.162996	0.119152	0.10627	0.0884125	0.0650907	0.0771215	0.0607017	0.0616664	0.0610494	0.0783325	0.061002	0.0785646	0.0757765	0.0596278	0.0702473	0.0539403
Age Dependent P10 data for stats
NREM Sleep		0	1	2	3	4	5	6	7	8	9	10	11	12	13	14	15	16	17	18	19	20
070817-86 NR		0.391576	11.9139	16.0794	12.805	10.4326	5.59384	3.57459	3.48426	3.02524	2.21042	2.56007	1.89964	1.79707	1.695	2.03963	1.55561	1.83144	1.68303	1.23564	1.40059	1.00988
070819-87 NR		0.681949	16.1497	20.8356	15.8505	12.3764	6.12104	3.64943	3.46004	2.79964	1.91455	2.2493	1.69994	1.59578	1.50584	1.7704	1.35443	1.58217	1.4186	1.00254	1.13897	0.838434
070817-89 NR		0.349992	10.7113	13.6578	9.78871	7.45885	4.03285	2.48023	2.36116	2.01144	1.41797	1.68785	1.23638	1.17977	1.12378	1.37701	1.06709	1.24048	1.10933	0.793938	0.854989	0.595843
073017-55 NR		0.345707	10.0481	13.2431	10.3408	8.39622	4.37127	2.70633	2.55895	2.11162	1.49753	1.65316	1.23923	1.17125	1.1199	1.31118	1.01049	1.20686	1.14612	0.822534	0.788523	0.405954
073017-56 NR		0.314551	8.74625	12.1312	10.9793	9.03503	5.13235	3.21716	2.97603	2.4779	1.67899	1.92822	1.40867	1.30533	1.21543	1.4113	1.06467	1.21523	1.16276	0.837316	0.976002	0.697086
080417-N1 NR		0.350293	10.23	15.638	13.5615	10.6206	5.30317	3.30435	3.05634	2.6108	1.87014	2.15404	1.62898	1.62462	1.54287	1.82853	1.39736	1.60134	1.43233	1.05886	1.15764	0.770486
080417-N3 NR		0.364179	9.59494	14.4253	12.2746	9.85411	5.07961	3.14598	2.88436	2.53271	1.8079	2.09986	1.64928	1.60427	1.57256	1.88224	1.41989	1.72708	1.56397	1.15205	1.29729	0.934691
082117-N3 NR		0.335313	10.0327	15.6682	12.4358	9.46275	4.36408	2.59454	2.28014	1.85389	1.33004	1.52141	1.11002	1.03948	1.0164	1.17936	0.889084	1.06701	1.00363	0.711908	0.781915	0.537587
AVE		0.391695	10.9284	15.2098	12.2545	9.70456	4.99978	3.08408	2.88266	2.4279	1.71594	1.98174	1.48402	1.41469	1.34897	1.59996	1.21983	1.43395	1.31497	0.951848	1.04949	0.723746
SD		0.119345	2.29551	2.65029	1.93997	1.50199	0.703075	0.443569	0.458873	0.404423	0.293493	0.350267	0.276325	0.274178	0.257336	0.3162	0.239951	0.284201	0.242864	0.18784	0.235224	0.205088
SEM		0.0421949	0.811586	0.937017	0.685883	0.531033	0.248574	0.156825	0.162236	0.142985	0.103765	0.123838	0.0976956	0.0969366	0.0909819	0.111794	0.0848354	0.10048	0.0858653	0.0664113	0.0831641	0.0725096
REM Sleep		0	1	2	3	4	5	6	7	8	9	10	11	12	13	14	15	16	17	18	19	20
070817-86 NR		0.280723	7.45268	10.7786	10.0619	8.46123	5.01555	3.32301	3.21603	2.94118	2.15623	2.46536	1.90002	1.85332	1.73468	2.19908	1.67134	2.09791	2.03336	1.54381	1.78554	1.31732
070819-87 NR		0.322345	7.26175	9.34994	8.34843	7.10618	3.96702	2.71897	2.61799	2.25694	1.67199	1.9646	1.55359	1.50067	1.48047	1.8562	1.47416	1.83306	1.79118	1.41527	1.71141	1.33904
070817-89 NR		0.227016	6.13953	7.97102	7.03599	5.71355	3.38246	2.31292	2.22819	1.97826	1.41806	1.68367	1.31665	1.24811	1.20367	1.43581	1.12402	1.40606	1.32098	0.996328	1.18026	0.885689
073017-55 NR		0.260352	6.90823	9.49226	8.56727	7.00594	3.94204	2.51491	2.41246	2.03957	1.4575	1.73677	1.31927	1.28392	1.24695	1.50109	1.18483	1.45545	1.43424	1.03572	1.05847	0.53553
073017-56 NR		0.262132	6.81051	9.32798	8.79548	7.36313	4.33672	2.82453	2.76859	2.32644	1.59316	1.90437	1.41372	1.36179	1.26048	1.5537	1.17925	1.40708	1.38559	1.03533	1.19152	0.893624
080417-N1 NR		0.170911	3.89576	5.61743	6.13139	5.67837	3.27308	2.166	2.09073	1.92758	1.43194	1.73224	1.32802	1.2956	1.24372	1.56612	1.2106	1.47878	1.46757	1.14701	1.46135	1.18148
080417-N3 NR		0.177955	4.1172	5.99528	6.2411	5.47322	3.11075	2.22547	2.15636	1.94616	1.39318	1.64735	1.2923	1.27757	1.29773	1.65919	1.30733	1.57982	1.58229	1.28443	1.60844	1.27697
082117-N3 NR		0.193495	4.81835	6.7327	6.20667	5.25132	3.06582	2.00863	1.93862	1.64382	1.16926	1.29344	0.98138	0.917646	0.870279	1.0857	0.854852	1.02539	1.01737	0.835813	1.00749	0.791408
AVE		0.236866	5.9255	8.15815	7.67352	6.50662	3.76168	2.51181	2.42862	2.13249	1.53641	1.80347	1.38812	1.34233	1.29225	1.60711	1.2508	1.53545	1.50407	1.16171	1.37556	1.02763
SD		0.0537438	1.44065	1.876	1.47383	1.14152	0.683271	0.429799	0.420932	0.388221	0.290872	0.334371	0.261358	0.263378	0.245685	0.323413	0.243156	0.318455	0.306908	0.236335	0.304845	0.293455
SEM		0.0190013	0.509346	0.663267	0.521079	0.40359	0.241573	0.151957	0.148822	0.137257	0.102839	0.118218	0.0924039	0.0931184	0.0868626	0.114344	0.0859686	0.112591	0.108508	0.0835569	0.107779	0.103752
Wake		0	1	2	3	4	5	6	7	8	9	10	11	12	13	14	15	16	17	18	19	20
070817-86 NR		0.300322	8.05713	9.78033	8.72529	7.43349	3.99427	2.53543	2.50839	2.20798	1.57635	1.84475	1.40858	1.32434	1.27493	1.49106	1.20347	1.42784	1.31643	0.964234	1.1583	0.841081
070819-87 NR		0.400852	7.91378	8.53518	7.53299	6.21471	3.24452	2.10693	2.08909	1.83002	1.26601	1.56657	1.17002	1.21293	1.19394	1.43932	1.12373	1.38878	1.26537	1.07855	1.28267	0.923487
070817-89 NR		0.817501	12.2199	12.3258	9.78058	7.64853	3.88309	2.54874	2.28091	1.84145	1.30075	1.62252	1.19762	1.07703	1.03156	1.22763	0.949911	1.08877	0.949941	0.720784	0.900308	0.615758
073017-55 NR		0.413499	8.09506	9.34299	7.62969	6.34508	3.35314	1.97869	1.79078	1.45906	1.02938	1.18704	0.917901	0.896679	0.833033	1.00345	0.769441	0.970038	0.883219	0.650053	0.692111	0.35175
073017-56 NR		0.399821	8.54723	10.067	8.07352	6.44528	3.65268	2.19441	2.10548	1.75225	1.26524	1.4181	1.00798	0.911996	0.894533	1.03489	0.769935	0.863956	0.849322	0.640735	0.698897	0.542576
080417-N1 NR		0.406031	7.79106	9.29875	8.44016	7.25829	3.74259	2.41027	2.22233	1.97809	1.40903	1.71861	1.32648	1.30285	1.22936	1.42516	1.13492	1.33813	1.27204	0.928998	1.14406	0.867642
080417-N3 NR		0.41104	8.18208	9.3731	8.1923	7.01124	3.47502	2.28305	2.24331	1.95856	1.24623	1.56495	1.18848	1.1599	1.16203	1.37713	1.12684	1.35117	1.334	1.00686	1.25063	0.911969
082117-N3 NR		0.528201	9.25976	10.3665	9.39337	8.12952	4.19855	2.47728	2.29703	1.77029	1.17273	1.21203	0.883124	0.921151	0.876061	0.994494	0.777435	0.9935	0.968346	0.702447	0.873416	0.616019
AVE		0.459658	8.75825	9.88621	8.47099	7.06077	3.69298	2.31685	2.19216	1.84971	1.28322	1.51682	1.13752	1.10086	1.06193	1.24914	0.98196	1.17777	1.10483	0.836583	1.00005	0.708785
SD		0.157002	1.47313	1.13104	0.797739	0.683994	0.327484	0.210635	0.207585	0.215658	0.160664	0.231646	0.18753	0.176073	0.17596	0.211672	0.187666	0.222438	0.209775	0.17604	0.239032	0.207873
SEM		0.0555085	0.520829	0.399885	0.282043	0.241829	0.115783	0.0744707	0.0733924	0.0762466	0.0568034	0.0818992	0.066302	0.062251	0.0622112	0.0748374	0.0663498	0.0786438	0.0741668	0.0622394	0.0845106	0.073494
in sigma stat
P10 Stats for age dependent ANOVA with multiple comparisons (p<0.05)
ANOVA		0	1	2	3	4	5	6	7	8	9	10	11	12	13	14	15	16	17	18	19	20
NREM vs REM		<0.05	<0.001	<0.001	<0.001	0.001	0.001	0.019	No	No	No	No	No	No	No	No	No	No	No	No	No	No
NREM vs Wake		no	No	<0.001	<0.001	<.001	<0.001	0.002	0.005	0.009	0.008	0.03	No	No	No	No	No	No	No	No	No	No		<0.05
Wake vs REM		<0.05	0.013	No	No	No	No	No	No	No	No	No	No	No	No	No	No	No	0.02	<0.05	<0.05	<0.05
in sigma stat
P10 Stats for age dependent ANOVA (p<0.05) Test/multiple comparison post test
One Way ANOVA		0	1	2	3	4	5	6	7	8	9	10	11	12	13	14	15	16	17	18	19	20
NREM vs REM		ANOR-T	1ANO-B	1ANO-B	1ANO-B	1ANO-B	1ANO-B	1ANO-B	1ANO-B	1ANO-B	1ANO-B	1ANO-B	1ANO-B	1ANO-B	1ANO-B	1ANO-B	1ANO-B	1ANO-B	1ANO-B	ANOR-T	1ANO-B	1ANO-B
NREM vs Wake		ANOR-T	1ANO-B	1ANO-B	1ANO-B	1ANO-B	1ANO-B	1ANO-B	1ANO-B	1ANO-B	1ANO-B	1ANO-B	1ANO-B	1ANO-B	1ANO-B	1ANO-B	1ANO-B	1ANO-B	1ANO-B	ANOR-T	1ANO-B	1ANO-B
Wake vs REM		ANOR-T	1ANO-B	1ANO-B	1ANO-B	1ANO-B	1ANO-B	1ANO-B	1ANO-B	1ANO-B	1ANO-B	1ANO-B	1ANO-B	1ANO-B	1ANO-B	1ANO-B	1ANO-B	1ANO-B	1ANO-B	ANOR-T	1ANO-B	1ANO-B
1ANOR-T= normality test failed-one-way ANOVA on Ranks with Tukey multiple comparisons post test
1ANO-B= normality/equal variance pass- one way ANOVA with Bonferroni multiple comparisons post test
Age Dependent P12 data for stats
NREM Sleep		0	1	2	3	4	5	6	7	8	9	10	11	12	13	14	15	16	17	18	19	20
070817-84 NR		0.460348	14.8442	27.9731	26.2811	20.624	9.97594	5.81748	5.12703	4.06537	2.85111	3.36699	2.62921	2.53941	2.54999	3.17081	2.44464	2.991	2.69971	1.82789	1.96132	1.30298
070817-86 NR		0.806978	23.8448	41.4049	37.7876	29.7428	13.6251	8.1287	7.58327	6.49425	4.7895	5.37465	4.10751	4.08444	3.99441	4.79918	3.88933	4.56482	4.17828	2.88243	2.91668	2.02248
070819-87 NR		1.03715	28.5307	42.6477	38.6437	30.2868	12.7412	6.83174	6.20731	4.94703	3.33899	3.83024	2.91035	2.85853	2.87166	3.50201	2.7299	3.12575	2.70792	1.91893	1.99419	1.30936
070817-89 NR		0.635938	20.718	39.2236	36.4096	27.8752	11.5976	6.78735	6.17364	4.90455	3.59946	4.19433	3.29775	3.15145	3.22768	3.98929	3.05597	3.54038	3.02145	2.0273	2.09465	1.37208
073017-55 NR		0.748498	23.4089	45.3271	42.589	32.4867	13.5643	7.28533	6.45372	4.91431	3.32557	3.66362	2.77435	2.73649	2.71186	3.45801	2.72743	3.40761	3.25109	2.30908	2.5395	1.61389
073017-56 NR		0.437305	14.5721	27.3981	24.7583	19.3673	8.76989	5.0301	4.53047	3.59012	2.52253	2.90658	2.20203	2.17721	2.1374	2.69607	2.14303	2.41937	2.13335	1.46747	1.57325	1.04464
080417-N1 NR		1.21408	29.015	48.0874	57.0923	51.0247	25.7357	13.4621	11.849	9.17138	5.92537	6.67969	4.90204	4.65861	4.42085	5.52795	4.30559	4.83684	4.18675	2.82461	2.95499	1.99919
080417-N3 NR		4.55758	54.3929	54.816	60.2669	55.5168	34.6452	18.1914	15.6975	11.1863	6.93667	7.04854	4.57224	4.05026	3.51627	3.83678	2.61234	2.69493	2.32395	1.56405	1.75162	1.20352
082117-N3 NR		0.889872	22.2508	39.422	46.0734	39.1264	16.4558	7.73431	6.55229	5.04163	3.27858	3.45114	2.48854	2.38955	2.30215	2.67972	2.09476	2.41751	2.19134	1.56892	1.68827	1.14357
AVE		1.19864	25.7308	40.7	41.1002	34.0056	16.3456	8.80762	7.79713	6.035	4.06309	4.50175	3.32045	3.18288	3.08136	3.73998	2.88922	3.33313	2.96598	2.04341	2.16383	1.44575
SD		1.21113	11.202	8.31506	11.4296	11.7561	7.97006	4.01174	3.41884	2.38386	1.41398	1.42109	0.917457	0.823489	0.73026	0.885956	0.710864	0.821068	0.736913	0.498179	0.489136	0.337058
SEM		0.403709	3.734	2.77169	3.80988	3.91868	2.65669	1.33725	1.13961	0.79462	0.471328	0.473697	0.305819	0.274496	0.24342	0.295319	0.236955	0.273689	0.245638	0.16606	0.163045	0.112353
REM Sleep		0	1	2	3	4	5	6	7	8	9	10	11	12	13	14	15	16	17	18	19	20
070817-84 NR		0.224635	4.75622	6.80469	7.88794	7.70808	5.31683	2.98657	2.72758	2.44196	1.79725	2.06831	1.59201	1.5479	1.54565	1.87358	1.49362	1.91325	2.01234	1.68358	2.20192	1.80311
070817-86 NR		0.281467	6.35575	9.73513	11.7475	11.1853	7.03489	3.82929	3.77208	3.29352	2.44086	2.8682	2.18294	2.22007	2.28391	2.82753	2.34372	2.9808	3.06864	2.39769	3.18018	2.59418
070819-87 NR		0.294658	5.81775	7.60689	9.06876	9.19349	7.31422	3.1876	2.84075	2.35402	1.72072	1.9752	1.50241	1.46831	1.45218	1.84263	1.49182	1.91126	1.97496	1.6227	2.11754	1.80811
070817-89 NR		0.235918	5.15564	7.5356	9.17376	9.18062	5.873	2.85961	2.6758	2.26842	1.72473	2.00531	1.5315	1.54385	1.52419	1.95305	1.57107	2.09533	2.20311	1.83477	2.45046	2.03652
073017-55 NR		0.236571	5.71299	8.68076	9.58335	8.94035	5.56251	3.04533	2.88256	2.48916	1.82232	2.07828	1.58466	1.59158	1.61041	1.97081	1.6341	2.1483	2.19227	1.78567	2.31509	1.92626
073017-56 NR		0.199628	4.38604	6.31792	7.97467	7.93814	4.53818	2.90547	2.74883	2.35672	1.70716	2.04146	1.50471	1.4937	1.50834	1.80757	1.44181	1.84862	1.83946	1.4703	1.84246	1.47251
080417-N1 NR		0.364385	8.13745	11.8869	14.5361	14.5292	11.6108	5.54963	4.74669	3.97105	2.97452	3.1908	2.38599	2.40218	2.28245	2.91476	2.35292	2.9848	3.02391	2.45448	3.11699	2.385
080417-N3 NR		0.397217	9.50863	15.7562	19.0813	18.4224	12.4895	6.73135	5.91635	4.57969	3.14236	3.56177	2.50171	2.28029	2.12766	2.60216	1.92454	2.41202	2.39362	1.95877	2.46434	1.93357
082117-N3 NR		0.207846	4.87835	7.51859	8.32806	7.59598	5.19018	2.99593	2.7373	2.33624	1.5798	1.81605	1.33296	1.27341	1.30998	1.54757	1.22917	1.55509	1.59023	1.23689	1.56841	1.24727
AVE		0.271369	6.07876	9.09363	10.8202	10.5215	7.21446	3.78786	3.44977	2.89898	2.10108	2.4006	1.79099	1.75792	1.73831	2.14885	1.72031	2.2055	2.25539	1.82721	2.36193	1.91184
SD		0.065801	1.60514	2.84481	3.54539	3.46628	2.72	1.31617	1.08945	0.803598	0.562321	0.597551	0.413293	0.395468	0.359459	0.467893	0.37751	0.470087	0.475041	0.376583	0.499448	0.389149
SEM		0.0219337	0.535048	0.948269	1.1818	1.15543	0.906666	0.438724	0.363149	0.267866	0.18744	0.199184	0.137764	0.131823	0.11982	0.155964	0.125837	0.156696	0.158347	0.125528	0.166483	0.129716
Wake		0	1	2	3	4	5	6	7	8	9	10	11	12	13	14	15	16	17	18	19	20
070817-84 NR		0.509994	9.73717	13.1352	13.2041	11.4434	5.39213	3.25486	2.89779	2.3286	1.69745	2.03637	1.60863	1.53111	1.46499	1.91101	1.45692	1.90033	1.72622	1.27463	1.66365	1.26491
070817-86 NR		0.414088	7.93786	11.0483	12.3032	10.6024	5.32489	3.6604	3.47918	3.16972	2.29364	2.72263	2.35876	2.23191	2.25365	2.78505	2.24603	2.76685	2.65542	2.12108	2.50681	2.05171
070819-87 NR		1.0287	13.9983	15.4202	14.5214	12.3952	6.43725	3.48161	3.09415	2.50473	1.91071	2.28168	1.69802	1.68447	1.61003	2.16763	1.73705	2.2066	2.15842	1.77368	2.10609	1.58144
070817-89 NR		0.423611	7.18316	9.88759	10.1771	8.88412	4.91809	2.6805	2.55646	2.22032	1.72399	2.10593	1.64765	1.64037	1.69163	2.08604	1.74165	2.17259	2.09549	1.63393	2.02002	1.52226
073017-55 NR		0.520704	9.32426	12.0701	11.7856	9.76306	4.9097	3.07307	2.99301	2.35494	1.52121	1.96093	1.50196	1.54185	1.55358	1.89134	1.47872	1.81009	1.84658	1.4008	1.64988	1.37309
073017-56 NR		0.705959	12.3764	15.191	13.0596	10.6739	4.89608	2.96434	2.72748	2.25862	1.59267	1.94716	1.4956	1.4047	1.34244	1.63871	1.30425	1.56136	1.46822	1.14102	1.3009	0.928251
080417-N1 NR		0.575631	10.8069	16.567	19.0358	17.9382	10.2982	5.2752	5.01034	4.02192	2.79595	3.17891	2.49251	2.47664	2.55919	3.30688	2.4866	3.07386	2.92873	2.29209	2.69861	2.1752
080417-N3 NR		0.646386	13.6092	18.7202	18.95	17.331	11.1111	6.39718	5.87248	4.64655	3.34532	3.87472	2.88127	2.52004	2.51992	2.99142	2.25757	2.95282	2.83231	2.20534	2.67073	2.24659
082117-N3 NR		0.287292	6.00517	8.91377	9.61505	8.65548	5.09141	2.93021	2.65563	2.16386	1.51933	1.72246	1.27327	1.19603	1.19651	1.43321	1.1356	1.42392	1.34499	1.07507	1.34829	0.998748
AVE		0.56804	10.1087	13.4393	13.628	11.9652	6.48654	3.74637	3.47628	2.85214	2.04448	2.42564	1.88419	1.80301	1.7991	2.2457	1.76049	2.2076	2.11737	1.65752	1.99611	1.57136
SD		0.201773	2.66409	3.08115	3.19776	3.22743	2.30669	1.18088	1.09998	0.853512	0.60679	0.664102	0.51922	0.454798	0.482447	0.60285	0.444868	0.568031	0.548271	0.440991	0.511587	0.462902
SEM		0.0672577	0.888031	1.02705	1.06592	1.07581	0.768896	0.393627	0.36666	0.284504	0.202263	0.221367	0.173073	0.151599	0.160816	0.20095	0.148289	0.189344	0.182757	0.146997	0.170529	0.154301
in sigma stat
P12 Stats for age dependent ANOVA with multiple comparisons (p<0.05)
ANOVA		0	1	2	3	4	5	6	7	8	9	10	11	12	13	14	15	16	17	18	19	20
NREM vs REM		<0.05	<0.05	<0.05	<0.05	<0.05	<0.05	<0.05	<0.05	<0.05	<0.05	<0.05	<0.05	<0.05	<0.05	<0.05	<0.05	<0.05	No	No	No	No
NREM vs Wake		no	<0.05	<0.05	<0.05	<0.05	<0.05	<0.05	<0.05	<0.05	<0.05	<0.05	<0.05	<0.05	<0.05	<0.05	<0.05	<0.05	<0.05	No	No	No
Wake vs REM		<0.05	No	No	No	No	No	No	No	No	No	No	No	No	No	No	No	No	No	No	No	No
in sigma stat
P12 Stats for age dependent ANOVA (p<0.05) Test/multiple comparison post test
One Way ANOVA		0	1	2	3	4	5	6	7	8	9	10	11	12	13	14	15	16	17	18	19	20
NREM vs REM		ANOR-T	ANOR-T	ANOR-T	ANOR-T	ANOR-T	ANOR-T	ANOR-T	ANOR-T	ANOR-T	ANOR-T	ANOR-T	ANOR-T	ANOR-T	ANOR-T	ANOR-T	ANOR-T	ANOR-T	1ANO-B	1ANO-B	1ANO-B	1ANO-B
NREM vs Wake		ANOR-T	ANOR-T	ANOR-T	ANOR-T	ANOR-T	ANOR-T	ANOR-T	ANOR-T	ANOR-T	ANOR-T	ANOR-T	ANOR-T	ANOR-T	ANOR-T	ANOR-T	ANOR-T	ANOR-T	1ANO-B	1ANO-B	1ANO-B	1ANO-B
Wake vs REM		ANOR-T	ANOR-T	ANOR-T	ANOR-T	ANOR-T	ANOR-T	ANOR-T	ANOR-T	ANOR-T	ANOR-T	ANOR-T	ANOR-T	ANOR-T	ANOR-T	ANOR-T	ANOR-T	ANOR-T	1ANO-B	1ANO-B	1ANO-B	1ANO-B
1ANOR-T= normality test failed-one-way ANOVA on Ranks with Tukey multiple comparisons post test
1ANO-B= normality/equal variance pass- one way ANOVA with Bonferroni multiple comparisons post test
Age Dependent P14 data for stats
NREM Sleep		0	1	2	3	4	5	6	7	8	9	10	11	12	13	14	15	16	17	18	19	20
070817-84 NR		1.28467	29.2711	42.7213	57.2544	56.052	43.8681	24.8796	20.7519	13.98	8.74283	9.44038	6.69216	6.07294	5.59219	6.54972	4.93216	5.83177	5.0873	3.72875	4.01437	2.73422
070817-86 NR		1.39089	34.1968	53.7019	69.0906	65.1608	43.0266	21.4629	18.7427	15.2167	10.541	11.8554	8.52501	7.86569	7.49637	8.76792	6.59559	7.40775	6.32433	4.46901	4.80001	3.14699
070819-87 NR		0.918682	23.3992	29.0127	32.2773	29.9616	18.9964	10.4306	8.1826	5.66682	3.75627	4.15899	2.99917	2.70179	2.41107	2.6948	2.039	2.33405	2.11059	1.37824	1.45725	0.967128
070817-89 NR		0.355489	9.04378	14.5361	19.9917	19.9951	12.6506	6.75514	5.77377	4.29365	3.085	3.38658	2.42649	2.15101	2.05374	2.27623	1.71785	1.94013	1.65801	1.12752	1.15399	0.767851
073017-56 NR		1.04139	27.8333	45.7588	58.8126	54.4498	32.3346	15.7422	13.1166	9.37618	6.07827	6.91838	4.93913	4.71965	4.65726	5.59699	4.15396	4.8612	4.16592	2.79748	2.9364	2.00225
080417-N1 NR		1.53615	36.4555	45.8804	52.1258	51.6548	43.6384	26.7981	21.7163	14.0244	8.73116	9.57959	6.8421	6.07215	5.42161	6.42859	4.78575	5.5725	4.88581	3.37405	3.66526	2.52954
080417-N3 NR		1.25773	30.685	47.8279	65.4057	68.2846	64.6119	44.2154	36.6207	22.6378	12.6713	13.6937	9.39814	8.47693	7.64361	8.27217	6.22838	7.03063	6.30185	4.45096	4.92009	3.35622
082117-N6 NR		0.923303	22.1571	33.1747	40.9524	39.9672	31.663	17.7119	13.8857	9.22655	5.719	5.88864	4.11701	3.6274	3.30698	3.62892	2.59917	2.99617	2.62776	1.83724	1.97298	1.3114
		1.08854	26.6302	39.0767	49.4888	48.1907	36.3487	20.9995	17.3488	11.8028	7.41561	8.11521	5.7424	5.21095	4.82285	5.52692	4.13148	4.74677	4.1452	2.8954	3.11504	2.10195
		0.369286	8.6055	12.7227	17.0334	16.9016	16.2738	11.5939	9.65039	5.91958	3.33156	3.65299	2.53621	2.31785	2.13357	2.45225	1.85513	2.10211	1.83087	1.32967	1.47062	0.996455
		0.130562	3.0425	4.49814	6.02222	5.97561	5.75366	4.09905	3.41193	2.09289	1.17788	1.29153	0.896684	0.819484	0.754329	0.867002	0.655887	0.743207	0.64731	0.470108	0.519943	0.3523
REM Sleep		0	1	2	3	4	5	6	7	8	9	10	11	12	13	14	15	16	17	18	19	20
070817-84 NR		0.35262	8.03319	13.3387	17.291	16.8444	16.258	8.38404	7.00911	5.49958	3.95673	4.40909	3.27286	3.06683	2.91694	3.57538	2.81409	3.52078	3.46547	2.90602	3.56959	2.83374
070817-86 NR		0.434308	10.1037	14.7203	16.9971	16.9762	18.8568	8.31726	6.86433	5.27199	3.72008	4.42514	3.41899	3.33113	3.15777	4.10252	3.29334	4.21164	4.28401	3.41925	4.35839	3.60406
070819-87 NR		0.313609	5.63056	7.14654	8.56112	8.72342	11.8666	5.19869	3.56979	2.47155	1.57436	1.7883	1.25551	1.12932	1.10485	1.33215	1.04889	1.25025	1.29288	1.02884	1.25822	1.03455
070817-89 NR		0.160065	3.18732	4.37978	6.03566	6.79587	9.50237	3.86373	2.65414	1.92325	1.25567	1.46432	1.07522	0.989572	0.933573	1.14808	0.905237	1.07433	1.04213	0.845076	1.01157	0.796988
073017-56 NR		0.243958	6.04062	9.4863	12.3337	13.0929	13.729	5.97075	5.20452	4.25396	2.86763	3.24779	2.39459	2.23401	2.25774	2.76037	2.18812	2.74757	2.73415	2.20996	2.76083	2.17618
080417-N1 NR		0.254269	6.08277	9.53367	12.6443	13.0921	18.8542	7.95505	5.90685	4.08693	2.73842	3.03957	2.20101	2.11489	2.03731	2.61147	2.07304	2.55736	2.52444	2.07961	2.53462	2.06978
080417-N3 NR		0.495716	12.4206	19.8762	23.9661	23.7225	28.6589	15.5537	11.5209	7.79305	4.9401	5.46718	3.86637	3.58879	3.43198	4.2627	3.1294	3.79395	3.77734	2.90128	3.65195	2.9135
082117-N6 NR		0.194067	4.40596	6.70163	7.90061	7.92834	10.3281	5.41105	3.77581	2.67141	1.83245	2.0423	1.54332	1.48443	1.39358	1.63933	1.28886	1.62831	1.6189	1.2382	1.57436	1.24414
		0.306077	6.98809	10.6479	13.2162	13.397	16.0067	7.58178	5.81318	4.24646	2.86068	3.23546	2.37849	2.24237	2.15422	2.679	2.09262	2.59802	2.59242	2.07853	2.58994	2.08412
		0.11652	3.04689	5.05256	5.96479	5.69235	6.24791	3.6191	2.79428	1.93665	1.28546	1.43759	1.05459	1.0055	0.95735	1.22986	0.940514	1.19451	1.20074	0.964059	1.22727	1.00232
		0.0411959	1.07724	1.78635	2.10887	2.01255	2.20897	1.27954	0.987926	0.684708	0.454478	0.508266	0.372855	0.355497	0.338474	0.43482	0.332522	0.422323	0.424524	0.340846	0.433907	0.354375
Wake		0	1	2	3	4	5	6	7	8	9	10	11	12	13	14	15	16	17	18	19	20
070817-84 NR		0.638301	11.5211	16.8586	22.556	21.9314	17.5695	10.0865	8.73894	6.03436	4.16215	4.40495	3.42393	2.99224	2.88862	3.40618	2.86119	3.21407	3.18273	2.65037	3.03463	2.50701
070817-86 NR		0.589234	13.4381	18.8972	22.7853	22.4913	14.4251	8.14325	7.77084	6.97113	4.5929	5.3142	4.08894	4.24906	3.83796	4.9767	4.1686	5.31233	4.90769	3.85675	4.57752	3.41273
070819-87 NR		0.887676	13.4404	15.1922	16.1369	15.3069	12.2206	6.04023	5.03534	3.57326	2.35469	2.38987	1.70645	1.5936	1.48812	1.70092	1.34987	1.69427	1.60407	1.20294	1.51265	1.18427
070817-89 NR		0.684017	11.0636	12.5006	12.1063	11.4205	8.90491	4.17967	3.3442	2.53732	1.5875	1.8247	1.36786	1.23648	1.13338	1.41939	1.08733	1.2802	1.16145	0.910777	1.08992	0.83232
073017-56 NR		1.19547	18.4817	21.3028	21.3456	18.732	11.4495	6.24146	5.5201	4.38975	3.04871	3.38266	2.55278	2.38944	2.31058	2.78355	2.25826	2.73943	2.68038	2.16747	2.55531	1.9875
080417-N1 NR		0.450654	10.0301	14.823	17.8401	17.3726	14.0298	8.10965	6.84266	4.94323	3.2104	3.5641	2.73398	2.54595	2.44731	3.06538	2.47241	2.89133	2.72756	2.2404	2.75816	2.07737
080417-N3 NR		0.577767	13.2587	21.2415	25.3189	23.9584	22.9686	13.63	11.1637	7.77423	4.66082	5.03656	3.56162	3.34726	3.17583	3.70868	2.83231	3.46118	3.52778	2.80672	3.54215	2.69838
082117-N6 NR		0.567186	9.87155	12.3537	13.6828	12.7085	10.1391	5.61119	4.58551	3.33524	2.17509	2.3346	1.57633	1.49048	1.44018	1.69543	1.31165	1.59432	1.56056	1.21831	1.50903	1.19957
		0.698788	12.6382	16.6462	18.9715	17.9902	13.9634	7.75524	6.62516	4.94482	3.22403	3.53145	2.62649	2.48056	2.34025	2.84453	2.2927	2.77339	2.66903	2.13172	2.57242	1.98739
		0.236577	2.77741	3.56496	4.74697	4.63835	4.53379	2.99613	2.53827	1.8468	1.15779	1.30266	1.01416	1.03288	0.944698	1.21421	1.0331	1.30454	1.23359	0.99291	1.17479	0.879533
		0.0836428	0.981963	1.2604	1.67831	1.6399	1.60294	1.05929	0.897414	0.652942	0.409342	0.460559	0.358559	0.365177	0.334001	0.429289	0.365258	0.461226	0.436138	0.351047	0.415352	0.310962
in sigma stat
P14 Stats for age dependent ANOVA with multiple comparisons (p<0.05)
ANOVA		0	1	2	3	4	5	6	7	8	9	10	11	12	13	14	15	16	17	18	19	20
NREM vs REM		<0.001	<0.001	<0.001	<0.05	<0.05	<0.05	<0.05	<0.05	<0.05	<0.05	<0.05	<0.05	<0.05	<0.05	<0.05	<0.05	<0.05	No	No	No	No
NREM vs Wake		0.022	<0.001	<0.001	<0.05	<0.05	<0.05	<0.05	<0.05	<0.05	<0.05	<0.05	No	No	No	<0.05	<0.05	No	No	No	No	No
Wake vs REM		0.021	No	No	No	No	No	No	No	No	No	No	No	No	No	No	No	No	No	No	No	No
in sigma stat
P14 Stats for age dependent ANOVA (p<0.05) Test/multiple comparison post test
One Way ANOVA		0	1	2	3	4	5	6	7	8	9	10	11	12	13	14	15	16	17	18	19	20
NREM vs REM		1ANO-B	1ANO-B	1ANO-B	ANOR-T	ANOR-T	ANOR-T	ANOR-T	ANOR-T	ANOR-T	ANOR-T	ANOR-T	ANOR-T	ANOR-T	ANOR-T	1ANO-B	1ANO-B	1ANO-B	1ANO-B	1ANO-B	1ANO-B	1ANO-B
NREM vs Wake		1ANO-B	1ANO-B	1ANO-B	ANOR-T	ANOR-T	ANOR-T	ANOR-T	ANOR-T	ANOR-T	ANOR-T	ANOR-T	ANOR-T	ANOR-T	ANOR-T	1ANO-B	1ANO-B	1ANO-B	1ANO-B	1ANO-B	1ANO-B	1ANO-B
Wake vs REM		1ANO-B	1ANO-B	1ANO-B	ANOR-T	ANOR-T	ANOR-T	ANOR-T	ANOR-T	ANOR-T	ANOR-T	ANOR-T	ANOR-T	ANOR-T	ANOR-T	1ANO-B	1ANO-B	1ANO-B	1ANO-B	1ANO-B	1ANO-B	1ANO-B
1ANOR-T= normality or equal variance test failed-one-way ANOVA on Ranks with Tukey multiple comparisons post test
1ANO-B= normality/equal variance pass- one way ANOVA with Bonferroni multiple comparisons post test

## Sheet: state data Fig 3,5,tbl 1
% Time in State Figure 3A																																	Bout Duration Figure 3C
P10 Control (5sec epochs)									P10 Control (5sec epochs)					P10 Control (5sec epochs)							Time in vigilance state/hr												P10 Control (5sec epochs)				P10 Control (5sec epochs)					Time in state/Bout
070817-84	1	2	3	4	5	6	7		070817-84	vig epochs/# epochs	% hr in state	min in state/hr		AVE	vig epochs/# epochs	% hr in state	min in state/hr	SD %	SEM %			P10	P12	P14	P17	P21							070817-84		Ave time in state		AVE	time spent in state	SD	SEM			P10	P12	P14	P17	P21
Wake									Wake					Wake	0.350694	11.9635	7.17811	2.69937	0.954372		Awake	11.9635	13.0604	17.9727	30.0119	28.7696							Wake				Wake	12.5441	2.34898	0.830491		Awake	12.5441	14.058	26.4167	59.5551	88.827
NR									NR					NR	1.49201	50.8972	30.5383	4.54735	1.60773		NREM	50.8972	51.2689	53.1551	52.6882	59.1568							NREM				NREM	44.359	6.95468	2.45885		NREM	44.359	52.7315	64.9929	84.797	104.081
REM									REM					REM	1.08872	37.1393	22.2836	5.90987	2.08946		REM	37.1393	35.6708	28.8722	17.2999	12.0736							REM				REM	43.2133	5.9092	2.08922		REM	43.2133	53.4298	69.2508	72.114	55.4997
# EPOCH									# EPOCH					# EPOCH	2.93142	100	60	0.00103337
																					SEM in vigilance state/hr
070817-86	1	2	3	4	5	6	7		070817-86	vig epochs/# epochs	% hr in state	min in state/hr										P10	P12	P14	P17	P21							070817-86		Ave time in state							SEM in state/bout
Wake	54	52	36	29	75	28			Wake	0.380556	12.9858	7.79147									Wake	0.954372	1.4173	2.83464	3.86957	3.65948							Wake		11.6102								P10	P12	P14	P17	P21
NR	152	204	218	173	183	129			NR	1.47083	50.1896	30.1137									NREM	1.60773	1.2333	1.83388	3.26941	3.12698							NREM		40.1136							Wake	0.830491	0.821088	5.66094	7.94955	30.0292
REM	154	104	106	158	102	153			REM	1.07917	36.8246	22.0948									REM	2.08946	1.86852	1.49551	4.47939	1.66644							REM		40.0515							NREM	2.45885	4.5072	3.88739	9.74866	4.31145
# EPOCH	360	360	360	360	360	310			# EPOCH	2.93056	100	60																														REM	2.08922	2.53487	7.17405	18.8049	5.72335
														30.1137	22.0948
070817-87	1	2	3	4	5	6	7		070817-87	vig epochs/# epochs	% hr in state	min in state/hr		29.9574	25.4098																		070817-87		Ave time in state
Wake	47	19	23	24	30	20			Wake	0.226389	7.72146	4.63288		34.7608	16.1724																		Wake		9.81928
NR	184	201	215	125	195	134			NR	1.46389	49.9289	29.9574		25.5234	28.3657																		NREM		47.0536
REM	129	140	122	211	135	157			REM	1.24167	42.3496	25.4098		30.4694	21.4794																		REM		54.5122
# EPOCH	360	360	360	360	360	311			# EPOCH	2.93194	100	60		32.8849	21.8285
														31.5206	20.5495
070817-89	1	2	3	4	5	6	7		070817-89	vig epochs/# epochs	% hr in state	min in state/hr		29.0763	22.3685																		070817-89		Ave time in state
Wake	41	72	52	68	35	51			Wake	0.443056	15.1113	9.06679																					Wake		14.5
NR	255	219	221	150	213	165			NR	1.69861	57.9346	34.7608																					NREM		48.1496
REM	64	69	87	142	112	95			REM	0.790278	26.9541	16.1724																					REM		43.1061
# EPOCH	360	360	360	360	360	311			# EPOCH	2.93194	100	60
073017-55	1	2	3	4	5	6	7		073017-55	vig epochs/# epochs	% hr in state	min in state/hr																					073017-55		Ave time in state
Wake	31	34	60	30	26	34			Wake	0.298611	10.1847	6.11085																					Wake		9.26724
NR	181	121	112	132	206	146			NR	1.24722	42.5391	25.5234																					NREM		35.0781
REM	148	205	188	198	128	131			REM	1.38611	47.2762	28.3657																					REM		48.4466
# EPOCH	360	360	360	360	360	311			# EPOCH	2.93194	100	60
073017-56	1	2	3	4	5	6	7		073017-56	vig epochs/# epochs	% hr in state	min in state/hr																					073017-56		Ave time in state
Wake	59	29	29	76	63	27			Wake	0.393056	13.4187	8.05121																					Wake		14.1
NR	188	205	196	169	118	195			NR	1.4875	50.7824	30.4694																					NREM		39.375
REM	113	126	135	114	179	88			REM	1.04861	35.799	21.4794																					REM		40.1596
# EPOCH	360	360	360	359	360	310			# EPOCH	2.92917	100	60
080417-N1	1	2	3	4	5	6	7		080417-N1	vig epochs/# epochs	% hr in state	min in state/hr																					080417-N1		Ave time in state
Wake	20	18	17	25	22	84			Wake	0.258333	8.81099	5.28659																					Wake		12.2368
NR	269	225	198	158	173	134			NR	1.60694	54.8081	32.8849																					NREM		57.9
REM	71	117	145	177	165	93			REM	1.06667	36.3809	21.8285																					REM		44.6512
# EPOCH	360	360	360	360	360	311			# EPOCH	2.93194	100	60
																						Repeated measures STATS WAKE (sigmastat)																					Repeated measures STATS WAKE (sigmastat)
080417-N3	1	2	3	4	5	6	7		080417-N3	vig epochs/# epochs	% hr in state	min in state/hr										P9	P10	P12	P14	P17	P21						080417-N3		Ave time in state								P9	P10	P12	P14	P17	P21
Wake	36	38	31	38	106	30			Wake	0.3875	13.2165	7.92989									070817-84			15.6977	10.0789	23.622							Wake		12.6364							070817-84			13.1707	11.9792	43.9024
NR	226	176	216	186	135	170			NR	1.54028	52.5343	31.5206									070817-86		12.9858	9.42761	5.35291		29.1803						NREM		42.2901							070817-86		11.6102	10.2083	10.6604		74.1667
REM	98	146	113	136	119	111			REM	1.00417	34.2492	20.5495									070817-87		7.72146	8.95165	22.3368	17.3228	8.62355						REM		37.6562							070817-87		9.81928	12.1429	24.0741	102.667	14.0541
# EPOCH	360	360	360	360	360	311			# EPOCH	2.93194	100	60									070817-89		15.1113	11.8529	19.9825	42.7975	43.7186															070817-89		14.5	15.3125	20.3571	56.9444	290
																					073017-55		10.1847	11.7612			37.7778															073017-55		9.26724	12.6623			66.1364
082117-N3	1	2	3	4	5	6	7		082117-N3	vig epochs/# epochs	% hr in state	min in state/hr									073017-56		13.4187	22.481	13.9747	33.3333	26.1868						082117-N3		Ave time in state							073017-56		14.1	18.1923	21.5625	47.7966	51.8182
Wake	73	56	47	49	38	38			Wake	0.418056	14.2586	8.55519									080417-N1		8.81099	13.3981	16.7693	16.8342	26.7299						Wake		16.1828							080417-N1		12.2368	14.5263	20.3448	44.6667	56.4
NR	209	165	171	150	198	130			NR	1.42083	48.4604	29.0763									080417-N3		13.2165	9.4097	28.2938	42.4645	32.7366						NREM		44.9123							080417-N3		12.6364	13.4167	53.3036	50.9091	102.4
REM	78	139	142	161	124	143			REM	1.09306	37.2809	22.3685									082117-N3		14.2586	14.5636									REM		37.1226							082117-N3		16.1828	16.8902
# EPOCH	360	360	360	360	360	311			# EPOCH	2.93194	100	60									082117-N6				26.9924																	082117-N6				49.0517
																					082117-N8					33.709	25.2033															082117-N8					70	55.641
082117-N6	1	2	3	4	5	6	7		082117-N6	vig epochs/# epochs	% hr in state	min in state/hr																					082117-N6		Ave time in state
Wake									Wake													One Way Repeated Measures Analysis of Variance	Monday, July 02, 2018, 1:50:36 PM										Wake										One Way Repeated Measures Analysis of Variance	Monday, July 02, 2018, 1:56:35 PM
NR									NR																								NREM
REM									REM													Data source: Data 1 in Notebook 1											REM										Data source: Data 4 in Notebook 1
# EPOCH									# EPOCH
																						Normality Test:	Passed	(P = 0.340)																			Normality Test:	Failed	(P < 0.001)
082117-N8	1	2	3	4	5	6	7		082117-N8	vig epochs/# epochs	% hr in state	min in state/hr																					082117-N8		Ave time in state
Wake									Wake													Equal Variance Test:	Passed	(P = 0.290)									Wake										Equal Variance Test:	Passed	(P = 0.390)
NR									NR																								NREM
REM									REM													Treatment Name	N	Missing	Mean	Std Dev	SEM						REM										Treatment Name	N	Missing	Mean	Std Dev	SEM
# EPOCH									# EPOCH													P10	9	1	11.964	2.699	0.954																P10	9	1	12.544	2.349	0.83
																						P12	9	0	13.06	4.252	1.417																P12	9	0	14.058	2.463	0.821
P12 Control (5sec epochs)									P12 Control (5sec epochs)					P12 Control (5sec epochs)								P14	10	2	17.973	8.018	2.835						P12 Control (5sec epochs)				P12 Control (5sec epochs)						P14	10	2	26.417	16.012	5.661
070817-84	1	2	3	4	5	6	7		070817-84	vig epochs/# epochs	% hr in state	min in state/hr		AVE	vig epochs/# epochs	% hr in state	min in state/hr	SD	SEM			P17	11	4	30.012	10.945	4.137						070817-84		Ave time in state		AVE	Ave time in sate/bout	SD	SEM			P17	11	4	59.555	21.033	7.95
Wake	80	47	41	92	39	25			Wake	0.45	15.6977	9.4186		Wake	0.360185	13.0604	7.83623	4.2519	1.4173			P21	11	3	28.77	10.351	3.659						Wake		13.1707		Wake	14.058	2.46326	0.821088			P21	11	3	88.827	84.935	30.029
NR	206	181	208	130	179	115			NR	1.41528	49.3702	29.6221		NR	1.40062	51.2689	30.7613	3.69991	1.2333														NREM		39.1538		NREM	52.7315	13.5216	4.5072
REM	74	132	111	138	142	124			REM	1.00139	34.9322	20.9593		REM	0.975926	35.6708	21.4025	5.60555	1.86852			Source of Variation	DF	SS	MS	F	P						REM		52.2464		REM	53.4298	7.6046	2.53487			Source of Variation	DF	SS	MS	F	P
# EPOCH	360	360	360	360	360	264			# EPOCH	2.86667	100	60		# EPOCH	2.73673	100	60	0.240257				Between Subjects	10	879.498	87.95																		Between Subjects	10	10947.4	1094.74
																						Between Treatments	4	2034.21	508.553	10.296	<0.001																Between Treatments	4	32887.2	8221.81	4.662	0.006
070817-86	1	2	3	4	5	6	7		070817-86	vig epochs/# epochs	% hr in state	min in state/hr										Residual	25	1234.78	49.391								070817-86		Ave time in state								Residual	25	44086.6	1763.46
Wake	29	24	50	35	30	28			Wake	0.272222	9.42761	5.65657										Total	39	4413.99	113.179								Wake		10.2083								Total	39	90317.6	2315.84
NR	176	187	134	197	220	63			NR	1.35694	46.9937	28.1962																					NREM		43.2743
REM	155	149	176	128	110	188			REM	1.25833	43.5786	26.1472										The differences in the mean values among the treatment groups are greater than would be expected by chance; there is a statistically significant difference (P = <0.001). To isolate the group or groups that differ from the others use a multiple comparison procedure.											REM		55.2439								The differences in the mean values among the treatment groups are greater than would be expected by chance; there is a statistically significant difference (P = 0.006). To isolate the group or groups that differ from the others use a multiple comparison procedure.
# EPOCH	360	360	360	360	360	279			# EPOCH	2.8875	100	60
																						Power of performed test with alpha = 0.050: 0.999																					Power of performed test with alpha = 0.050: 0.812
070817-87	1	2	3	4	5	6	7		070817-87	vig epochs/# epochs	% hr in state	min in state/hr																					070817-87		Ave time in state
Wake	30	21	54	35	33	14			Wake	0.259722	8.95165	5.37099										Expected Mean Squares:											Wake		12.1429								Expected Mean Squares:
NR	185	176	181	176	200	91			NR	1.40139	48.3006	28.9804										Approximate DF Residual = 25.000											NREM		56.6854								Approximate DF Residual = 25.000
REM	145	163	125	149	127	184			REM	1.24028	42.7477	25.6486										Expected MS(Subj) = var(res) + 3.500 var(Subj)											REM		57.2436								Expected MS(Subj) = var(res) + 3.500 var(Subj)
# EPOCH	360	360	360	360	360	289			# EPOCH	2.90139	100	60										Expected MS(Treatment) = var(res) + var(Treatment)																					Expected MS(Treatment) = var(res) + var(Treatment)
																						Expected MS(Residual) = var(res)																					Expected MS(Residual) = var(res)
070817-89	1	2	3	4	5	6	7		070817-89	vig epochs/# epochs	% hr in state	min in state/hr																					070817-89		Ave time in state
Wake	64	27	25	28	39	62			Wake	0.340278	11.8529	7.11176			9.4186	29.6221	20.9593																Wake		15.3125
NR	230	233	215	176	174	110			NR	1.58056	55.0556	33.0334			5.65657	28.1962	26.1472					All Pairwise Multiple Comparison Procedures (Tukey Test):											NREM		60.5851								All Pairwise Multiple Comparison Procedures (Tukey Test):
REM	66	100	120	156	147	95			REM	0.95	33.0914	19.8549			5.37099	28.9804	25.6486					Comparisons for factor:											REM		46.2162								Comparisons for factor:
# EPOCH	360	360	360	360	360	267			# EPOCH	2.87083	100	60			7.11176	33.0334	19.8549					Comparison	Diff of Means	p	q	P	P<0.050																Comparison	Diff of Means	p	q	P	P<0.050
															7.05669	29.2762	23.6671					P17 vs. P10	18.633	5	6.711	<0.001	Yes																P21 vs. P10	78.218	5	4.899	0.015	Yes
073017-55	1	2	3	4	5	6	7		073017-55	vig epochs/# epochs	% hr in state	min in state/hr			13.4886	31.1407	15.3707					P17 vs. P12	17.073	5	6.347	0.001	Yes						073017-55		Ave time in state								P21 vs. P12	75.587	5	4.899	0.015	Yes
Wake	54	39	57	21	24				Wake	0.270833	11.7612	7.05669			8.03883	31.1359	20.8252					P17 vs. P14	12.831	5	4.653	0.023	Yes						Wake		12.6623								P21 vs. P14	67.209	5	4.24	0.044	Yes
NR	209	138	194	181	87				NR	1.12361	48.7937	29.2762			5.64582	35.2776	19.0766					P17 vs. P21	1.574	5	0.567	0.994	No						NREM		47.0349								P21 vs. P17	30.271	5	1.826	0.699	No
REM	97	183	109	158	107				REM	0.908333	39.4451	23.6671			8.73817	30.1893	21.0726					P21 vs. P10	17.059	5	6.384	0.001	Yes						REM		50.3077								P17 vs. P10	47.947	5	2.89	0.275	No
# EPOCH	360	360	360	360	218				# EPOCH	2.30278	100	60										P21 vs. P12	15.499	5	6.002	0.002	Yes																P17 vs. P12	45.316	5	2.819	0.298	Do Not Test
																						P21 vs. P14	11.257	5	4.244	0.044	Yes																P17 vs. P14	36.938	5	2.242	0.52	Do Not Test
073017-56	1	2	3	4	5	6	7		073017-56	vig epochs/# epochs	% hr in state	min in state/hr										P14 vs. P10	5.802	5	2.185	0.544	No						073017-56		Ave time in state								P14 vs. P10	11.01	5	0.694	0.988	Do Not Test
Wake	94	36	28	37	206	72			Wake	0.656944	22.481	13.4886										P14 vs. P12	4.242	5	1.655	0.768	Do Not Test						Wake		18.1923								P14 vs. P12	8.378	5	0.547	0.995	Do Not Test
NR	228	138	189	259	119	159			NR	1.51667	51.9011	31.1407										P12 vs. P10	1.559	5	0.603	0.993	Do Not Test						NREM		38.6879								P12 vs. P10	2.631	5	0.17	1	Do Not Test
REM	38	186	143	64	35	73			REM	0.748611	25.6179	15.3707																					REM		40.8333
# EPOCH	360	360	360	360	360	304			# EPOCH	2.92222	100	60
																						For STATS NREM																					For STATS NREM
080417-N1	1	2	3	4	5	6	7		080417-N1	vig epochs/# epochs	% hr in state	min in state/hr									070817-84			49.3702	57.6687	57.6115							080417-N1		Ave time in state							070817-84			39.1538	60.9259	78.2143
Wake	62	32	24	72	67	19			Wake	0.383333	13.3981	8.03883									070817-86		50.1896	46.9937	58.9294		59.8361						Wake		14.5263							070817-86		40.1136	43.2743	74.8795		118.065
NR	211	199	149	223	140	147			NR	1.48472	51.8932	31.1359									070817-87		49.9289	48.3006	51.3746	37.9078	70.4809						NREM		52.3529							070817-87		47.0536	56.6854	46.0769	101.818	103.415
REM	87	129	187	65	153	94			REM	0.993056	34.7087	20.8252									070817-89		57.9346	55.0556	51.5337	48.2255	40.871						REM		54.1667							070817-89		48.1496	60.5851	51.4912	60	110.455
# EPOCH	360	360	360	360	360	260			# EPOCH	2.86111	100	60									073017-55		42.5391	48.7937			54.1667															073017-55		35.0781	47.0349			79.7959
																					073017-56		50.7824	51.9011	53.7722	52.6005	65.3905															073017-56		39.375	38.6879	71.6892	70.6349	99.0698
080417-N3	1	2	3	4	5	6	7		080417-N3	vig epochs/# epochs	% hr in state	min in state/hr									080417-N1		54.8081	51.8932	58.5031	68.0905	63.6967						080417-N3		Ave time in state							080417-N1		57.9	52.3529	70.1705	120.667	115.862
Wake	29	55	18	24	35				Wake	0.223611	9.4097	5.64582									080417-N3		52.5343	58.796	43.7915	49.6682	59.4629						Wake		13.4167							080417-N3		42.2901	82.377	69.9242	53.4694	107.907
NR	306	248	111	278	63				NR	1.39722	58.796	35.2776									082117-N3		48.4604	50.3155									NREM		82.377							082117-N3		44.9123	54.4318
REM	25	57	231	58	173				REM	0.755556	31.7943	19.0766									082117-N6				49.6679								REM		68							082117-N6				74.7857
# EPOCH	360	360	360	360	271				# EPOCH	2.37639	100	60									082117-N8					54.7131	59.3496															082117-N8					108.776	98.0769
																						One Way Repeated Measures Analysis of Variance	Monday, July 02, 2018, 1:52:25 PM																				One Way Repeated Measures Analysis of Variance	Monday, July 02, 2018, 1:58:36 PM
082117-N3	1	2	3	4	5	6	7		082117-N3	vig epochs/# epochs	% hr in state	min in state/hr																					082117-N3		Ave time in state
Wake	92	23	24	25	77	36			Wake	0.384722	14.5636	8.73817										Data source: Data 2 in Notebook 1											Wake		16.8902								Data source: Data 5 in Notebook 1
NR	170	242	99	197	209	40			NR	1.32917	50.3155	30.1893																					NREM		54.4318
REM	98	95	237	138	74	26			REM	0.927778	35.1209	21.0726										Normality Test:	Passed	(P = 0.003)									REM		56.6102								Normality Test:	Passed	(P = 0.157)
# EPOCH	360	360	360	360	360	102			# EPOCH	2.64167	100	60
																						Equal Variance Test:	Passed	(P = 0.648)																			Equal Variance Test:	Passed	(P = 0.001)
082117-N6	1	2	3	4	5	6	7		082117-N6	vig epochs/# epochs	% hr in state	min in state/hr																					082117-N6		Ave time in state
Wake									Wake													Treatment Name	N	Missing	Mean	Std Dev	SEM						Wake										Treatment Name	N	Missing	Mean	Std Dev	SEM
NR									NR													P10	9	1	50.897	4.547	1.608						NREM										P10	9	1	44.359	6.955	2.459
REM									REM													P12	9	0	51.269	3.7	1.233						REM										P12	9	0	52.731	13.522	4.507
# EPOCH									# EPOCH													P14	10	2	53.155	5.187	1.834																P14	10	2	64.993	10.995	3.887
																						P17	11	4	52.688	9.247	3.495																P17	11	4	84.797	25.793	9.749
082117-N8	1	2	3	4	5	6	7		082117-N8	vig epochs/# epochs	% hr in state	min in state/hr										P21	11	3	59.157	8.844	3.127						082117-N8		Ave time in state								P21	11	3	104.081	12.195	4.311
Wake									Wake																								Wake
NR									NR													Source of Variation	DF	SS	MS	F	P						NREM										Source of Variation	DF	SS	MS	F	P
REM									REM													Between Subjects	10	376.798	37.68								REM										Between Subjects	10	2198.22	219.822
# EPOCH									# EPOCH													Between Treatments	4	339.901	84.975	1.886	0.144																Between Treatments	4	15803.6	3950.89	18.018	<0.001
																						Residual	25	1126.44	45.058																		Residual	25	5481.77	219.271
P14 Control (5sec epochs)									P14 Control (5sec epochs)					P14 Control (5sec epochs)								Total	39	1863.38	47.779								P14 Control (5sec epochs)				P14 Control (5sec epochs)						Total	39	26633.8	682.918
070817-84	1	2	3	4	5	6	7		070817-84	vig epochs/# epochs	% hr in state	min in state/hr		AVE	vig epochs/# epochs	% hr in state	min in state/hr	SD	SEM														070817-84		Ave time in state		AVE	Ave time/bout	SD	SEM
Wake	72	24	19	0					Wake	0.159722	10.0789	6.04733		Wake	0.436111	17.9727	10.7836	8.01756	2.83464			The differences in the mean values among the treatment groups are not great enough to exclude the possibility that the difference is due to random sampling variability; there is not a statistically significant difference (P = 0.144).											Wake		11.9792		Wake	26.4167	16.0116	5.66094			The differences in the mean values among the treatment groups are greater than would be expected by chance; there is a statistically significant difference (P = <0.001). To isolate the group or groups that differ from the others use a multiple comparison procedure.
NR	225	228	197	8					NR	0.913889	57.6687	34.6012		NR	1.27708	53.1551	31.8931	5.18699	1.83388														NREM		60.9259		NREM	64.9929	10.9952	3.88739
REM	63	108	144	53					REM	0.511111	32.2524	19.3514		REM	0.693229	28.8722	17.3233	4.22993	1.49551			Power of performed test with alpha = 0.050: 0.236											REM		68.1481		REM	69.2508	20.2913	7.17405			Power of performed test with alpha = 0.050: 1.000
# EPOCH	360	360	360	61					# EPOCH	1.58472	100	60		# EPOCH	2.40642	100	60	0.674674
																						The power of the performed test (0.236) is below the desired power of 0.800.																					Expected Mean Squares:
070817-86	1	2	3	4	5	6	7		070817-86	vig epochs/# epochs	% hr in state	min in state/hr										Less than desired power indicates you are less likely to detect a difference when one actually exists. Negative results should be interpreted cautiously.											070817-86		Ave time in state								Approximate DF Residual = 25.000
Wake	16	15	31	10	22	19			Wake	0.156944	5.35291	3.21175																					Wake		10.6604								Expected MS(Subj) = var(res) + 3.500 var(Subj)
NR	273	183	242	199	210	137			NR	1.72778	58.9294	35.3577										Expected Mean Squares:											NREM		74.8795								Expected MS(Treatment) = var(res) + var(Treatment)
REM	71	162	87	151	128	155			REM	1.04722	35.7177	21.4306										Approximate DF Residual = 25.000											REM		71.1321								Expected MS(Residual) = var(res)
# EPOCH	360	360	360	360	360	311			# EPOCH	2.93194	100	60										Expected MS(Subj) = var(res) + 3.500 var(Subj)
																						Expected MS(Treatment) = var(res) + var(Treatment)
070817-87	1	2	3	4	5	6	7		070817-87	vig epochs/# epochs	% hr in state	min in state/hr										Expected MS(Residual) = var(res)											070817-87		Ave time in state								All Pairwise Multiple Comparison Procedures (Tukey Test):
Wake	183	40	20	17					Wake	0.361111	22.3368	13.4021																					Wake		24.0741
NR	159	227	180	32					NR	0.830556	51.3746	30.8247			6.04733	34.6012	19.3514																NREM		46.0769								Comparisons for factor:
REM	18	93	160	35					REM	0.425	26.2887	15.7732			3.21175	35.3577	21.4306																REM		51								Comparison	Diff of Means	p	q	P	P<0.050
# EPOCH	360	360	360	84					# EPOCH	1.61667	100	60			13.4021	30.8247	15.7732																										P21 vs. P10	58.503	5	10.39	<0.001	Yes
															11.9895	30.9202	17.0903																										P21 vs. P12	49.349	5	9.07	<0.001	Yes
070817-89	1	2	3	4	5	6	7		070817-89	vig epochs/# epochs	% hr in state	min in state/hr			8.38481	32.2633	19.3519																070817-89		Ave time in state								P21 vs. P14	40.007	5	7.158	<0.001	Yes
Wake	167	37	20	4					Wake	0.316667	19.9825	11.9895			10.0616	35.1018	14.8366																Wake		20.3571								P21 vs. P17	19.847	5	3.395	0.148	No
NR	168	242	132	46					NR	0.816667	51.5337	30.9202			16.9763	26.2749	16.7488																NREM		51.4912								P17 vs. P10	38.655	5	6.608	<0.001	Yes
REM	25	81	208	11					REM	0.451389	28.4838	17.0903			16.1954	29.8008	14.0038																REM		46.4286								P17 vs. P12	29.502	5	5.205	0.009	Yes
# EPOCH	360	360	360	61					# EPOCH	1.58472	100	60																															P17 vs. P14	20.16	5	3.47	0.134	No
																																											P14 vs. P10	18.495	5	3.307	0.166	No
073017-55	1	2	3	4	5	6	7		073017-55	vig epochs/# epochs	% hr in state	min in state/hr										For STATS REM											073017-55		Ave time in state								P14 vs. P12	9.342	5	1.729	0.739	Do Not Test
Wake									Wake													P9	P10	P12	P14	P17	P21						Wake										P12 vs. P10	9.153	5	1.681	0.758	Do Not Test
NR									NR												070817-84			34.9322	32.2524	18.7664							NREM
REM									REM												070817-86		36.8246	43.5786	35.7177		10.9836						REM
# EPOCH									# EPOCH												070817-87		42.3496	42.7477	26.2887	44.7694	20.8955
																					070817-89		26.9541	33.0914	28.4838	8.97704	15.4104																For STATS REM
073017-56	1	2	3	4	5	6	7		073017-56	vig epochs/# epochs	% hr in state	min in state/hr									073017-55		47.2762	39.4451			8.05556						073017-56		Ave time in state								P9	P10	P12	P14	P17	P21
Wake	77	57	30	12	94	6			Wake	0.383333	13.9747	8.38481									073017-56		35.799	25.6179	32.2532	14.0662	8.42266						Wake		21.5625							070817-84			52.2464	68.1481	57.2
NR	250	216	129	258	143	66			NR	1.475	53.7722	32.2633									080417-N1		36.3809	34.7087	24.7276	15.0754	9.57346						NREM		71.6892							070817-86		40.0515	55.2439	71.1321		55.8333
REM	33	87	201	90	123	103			REM	0.884722	32.2532	19.3519									080417-N3		34.2492	31.7943	27.9147	7.8673	7.80051						REM		74.0698							070817-87		54.5122	57.2436	51	180.455	74.1176
# EPOCH	360	360	360	360	360	175			# EPOCH	2.74306	100	60									082117-N3		37.2809	35.1209																		070817-89		43.1061	46.2162	46.4286	47.7778	57.5
																					082117-N6				23.3397																	073017-55		48.4466	50.3077			64.4444
080417-N1	1	2	3	4	5	6	7		080417-N1	vig epochs/# epochs	% hr in state	min in state/hr									082117-N8					11.5779	15.4472						080417-N1		Ave time in state							073017-56		40.1596	40.8333	74.0698	70	34.375
Wake	52	62	16	127	17	80			Wake	0.491667	16.7693	10.0616																					Wake		20.3448							080417-N1		44.6512	54.1667	50.1923	48	66.6667
NR	290	169	204	197	200	175			NR	1.71528	58.5031	35.1018										One Way Repeated Measures Analysis of Variance	Monday, July 02, 2018, 1:53:44 PM										NREM		70.1705							080417-N3		37.6562	68	105.179	30.7407	27.7273
REM	18	129	140	36	143	56			REM	0.725	24.7276	14.8366																					REM		50.1923							082117-N3		37.1226	56.6102
# EPOCH	360	360	360	360	360	311			# EPOCH	2.93194	100	60										Data source: Data 3 in Notebook 1																				082117-N6				87.8571
																																										082117-N8					70.625	63.3333
080417-N3	1	2	3	4	5	6	7		080417-N3	vig epochs/# epochs	% hr in state	min in state/hr										Normality Test:	Passed	(P = 0.002)									080417-N3		Ave time in state
Wake	284	234	19	21	26	13			Wake	0.829167	28.2938	16.9763																					Wake		53.3036								One Way Repeated Measures Analysis of Variance	Monday, July 02, 2018, 2:00:49 PM
NR	76	126	262	170	240	50			NR	1.28333	43.7915	26.2749										Equal Variance Test:	Passed	(P = 0.715)									NREM		69.9242
REM	0	0	79	169	94	247			REM	0.818056	27.9147	16.7488																					REM		105.179								Data source: Data 6 in Notebook 1
# EPOCH	360	360	360	360	360	310			# EPOCH	2.93056	100	60										Treatment Name	N	Missing	Mean	Std Dev	SEM
																						P10	9	1	37.139	5.91	2.089																Normality Test:	Failed	(P < 0.001)
082117-N3	1	2	3	4	5	6	7		082117-N3	vig epochs/# epochs	% hr in state	min in state/hr										P12	9	0	35.671	5.606	1.869						082117-N3		Ave time in state
Wake									Wake													P14	10	2	28.872	4.23	1.496						Wake										Equal Variance Test:	Passed	(P = 0.215)
NR									NR													P17	11	4	17.3	12.67	4.789						NREM
REM									REM													P21	11	3	12.074	4.713	1.666						REM										Treatment Name	N	Missing	Mean	Std Dev	SEM
# EPOCH									# EPOCH																																		P10	9	1	43.213	5.909	2.089
																						Source of Variation	DF	SS	MS	F	P																P12	9	0	53.43	7.605	2.535
082117-N6	1	2	3	4	5	6	7		082117-N6	vig epochs/# epochs	% hr in state	min in state/hr										Between Subjects	10	772.789	77.279								082117-N6		Ave time in state								P14	10	2	69.251	20.291	7.174
Wake	288	101	6	81	16	77			Wake	0.790278	26.9924	16.1954										Between Treatments	4	3338.5	834.626	21.579	<0.001						Wake		49.0517								P17	11	4	72.114	49.753	18.805
NR	70	218	236	167	258	98			NR	1.45417	49.6679	29.8008										Residual	25	966.95	38.678								NREM		74.7857								P21	11	3	55.5	16.188	5.723
REM	2	41	118	112	86	133			REM	0.683333	23.3397	14.0038										Total	39	5703.53	146.244								REM		87.8571
# EPOCH	360	360	360	360	360	308			# EPOCH	2.92778	100	60																															Source of Variation	DF	SS	MS	F	P
																						The differences in the mean values among the treatment groups are greater than would be expected by chance; there is a statistically significant difference (P = <0.001). To isolate the group or groups that differ from the others use a multiple comparison procedure.																					Between Subjects	10	4680.59	468.059
082117-N8	1	2	3	4	5	6	7		082117-N8	vig epochs/# epochs	% hr in state	min in state/hr																					082117-N8		Ave time in state								Between Treatments	4	3574.14	893.534	1.432	0.253
Wake									Wake													Power of performed test with alpha = 0.050: 1.000											Wake										Residual	25	15595.3	623.811
NR									NR																								NREM										Total	39	24667.9	632.511
REM									REM													Expected Mean Squares:											REM
# EPOCH									# EPOCH													Approximate DF Residual = 25.000																					The differences in the mean values among the treatment groups are not great enough to exclude the possibility that the difference is due to random sampling variability; there is not a statistically significant difference (P = 0.253).
																						Expected MS(Subj) = var(res) + 3.500 var(Subj)
P17 Control (10sec epochs)									P17 Control (10sec epochs)					P17 Control (10sec epochs)								Expected MS(Treatment) = var(res) + var(Treatment)											P17 Control (10sec epochs)				P17 Control (10sec epochs)						Power of performed test with alpha = 0.050: 0.132
070817-84	1	2	3	4	5	6	7		070817-84	vig epochs/# epochs	% hr in state	min in state/hr		AVE	vig epochs/# epochs	% hr in state	min in state/hr	SD	SEM			Expected MS(Residual) = var(res)											070817-84		Ave time in state		AVE	vig epochs/# epochs	SD	SEM
Wake	150	26	4						Wake	0.5	23.622	14.1732		Wake	0.768651	30.0119	18.0071	10.9448	3.86957														Wake		43.9024		Wake	59.5551	21.0325	7.94955			The power of the performed test (0.132) is below the desired power of 0.800.
NR	168	252	19						NR	1.21944	57.6115	34.5669		NR	1.30278	52.6882	31.6129	9.24729	3.26941														NREM		78.2143		NREM	84.797	25.7925	9.74866			Less than desired power indicates you are less likely to detect a difference when one actually exists. Negative results should be interpreted cautiously.
REM	42	82	19						REM	0.397222	18.7664	11.2598		REM	0.421429	17.2999	10.38	12.6696	4.47939			All Pairwise Multiple Comparison Procedures (Tukey Test):											REM		57.2		REM	72.114	49.7532	18.8049
# EPOCH	360	360	42						# EPOCH	2.11667	100	60		# EPOCH	2.49286	100	60	0.29137																									Expected Mean Squares:
																						Comparisons for factor:																					Approximate DF Residual = 25.000
070817-86	1	2	3	4	5	6	7		070817-86	vig epochs/# epochs	% hr in state	min in state/hr										Comparison	Diff of Means	p	q	P	P<0.050						070817-86		Ave time in state								Expected MS(Subj) = var(res) + 3.500 var(Subj)
Wake	56	57							Wake													P10 vs. P21	24.863	5	10.514	<0.001	Yes						Wake										Expected MS(Treatment) = var(res) + var(Treatment)
NR	234	70							NR													P10 vs. P17	18.806	5	7.655	<0.001	Yes						NREM										Expected MS(Residual) = var(res)
REM	70	12	too short						REM													P10 vs. P14	7.131	5	3.036	0.233	No						REM
# EPOCH	360	139							# EPOCH													P10 vs. P12	1.543	5	0.675	0.989	Do Not Test
																						P12 vs. P21	23.319	5	10.205	<0.001	Yes
070817-87	1	2	3	4	5	6	7		070817-87	vig epochs/# epochs	% hr in state	min in state/hr										P12 vs. P17	17.263	5	7.252	<0.001	Yes						070817-87		Ave time in state
Wake	34	29	91						Wake	0.427778	17.3228	10.3937			14.1732	34.5669	11.2598					P12 vs. P14	5.588	5	2.463	0.428	Do Not Test						Wake		102.667
NR	39	251	47						NR	0.936111	37.9078	22.7447			10.3937	22.7447	26.8616					P14 vs. P21	17.731	5	7.553	<0.001	Yes						NREM		101.818
REM	287	80	31						REM	1.10556	44.7694	26.8616			25.6785	28.9353	5.38622					P14 vs. P17	11.675	5	4.785	0.018	Yes						REM		180.455
# EPOCH	360	360	169						# EPOCH	2.46944	100	60			20	31.5603	8.43972					P17 vs. P21	6.056	5	2.467	0.427	No
															10.1005	40.8543	9.04523
070817-89	1	2	3	4	5	6	7		070817-89	vig epochs/# epochs	% hr in state	min in state/hr			25.4787	29.8009	4.72038																070817-89		Ave time in state
Wake	213	173	24						Wake	1.13889	42.7975	25.6785			20.2254	32.8279	6.94672																Wake		56.9444
NR	127	168	167						NR	1.28333	48.2255	28.9353																					NREM		60
REM	20	19	47						REM	0.238889	8.97704	5.38622																					REM		47.7778
# EPOCH	360	360	238						# EPOCH	2.66111	100	60
073017-55	1	2	3	4	5	6	7		073017-55	vig epochs/# epochs	% hr in state	min in state/hr																					073017-55		Ave time in state
Wake									Wake					Paper Figure																			Wake
NR									NR																								NREM
REM									REM																								REM
# EPOCH									# EPOCH
073017-56	1	2	3	4	5	6	7		073017-56	vig epochs/# epochs	% hr in state	min in state/hr																					073017-56		Ave time in state
Wake	192	34	56						Wake	0.783333	33.3333	20																					Wake		47.7966
NR	157	229	59						NR	1.23611	52.6005	31.5603																					NREM		70.6349
REM	11	97	11						REM	0.330556	14.0662	8.43972																					REM		70
# EPOCH	360	360	126						# EPOCH	2.35	100	60
080417-N1	1	2	3	4	5	6	7		080417-N1	vig epochs/# epochs	% hr in state	min in state/hr																					080417-N1		Ave time in state
Wake	90	19	25						Wake	0.372222	16.8342	10.1005																					Wake		44.6667
NR	251	251	40						NR	1.50556	68.0905	40.8543																					NREM		120.667
REM	19	90	11						REM	0.333333	15.0754	9.04523																					REM		48
# EPOCH	360	360	76						# EPOCH	2.21111	100	60
080417-N3	1	2	3	4	5	6	7		080417-N3	vig epochs/# epochs	% hr in state	min in state/hr																					080417-N3		Ave time in state
Wake	190	149	109						Wake	1.24444	42.4645	25.4787																					Wake		50.9091
NR	166	175	183						NR	1.45556	49.6682	29.8009																					NREM		53.4694
REM	4	36	43						REM	0.230556	7.8673	4.72038																					REM		30.7407
# EPOCH	360	360	335						# EPOCH	2.93056	100	60
082117-N3	1	2	3	4	5	6	7		082117-N3	vig epochs/# epochs	% hr in state	min in state/hr																					082117-N3		Ave time in state
Wake									Wake																								Wake
NR									NR																								NREM
REM									REM																								REM
# EPOCH									# EPOCH
082117-N6	1	2	3	4	5	6	7		082117-N6	vig epochs/# epochs	% hr in state	min in state/hr																					082117-N6		Ave time in state
Wake									Wake																								Wake
NR									NR																								NREM
REM									REM																								REM
# EPOCH									# EPOCH
082117-N8	1	2	3	4	5	6	7		082117-N8	vig epochs/# epochs	% hr in state	min in state/hr																					082117-N8		Ave time in state
Wake	210	108	11						Wake	0.913889	33.709	20.2254																					Wake		70
NR	144	206	184						NR	1.48333	54.7131	32.8279																					NREM		108.776
REM	6	46	61						REM	0.313889	11.5779	6.94672																					REM		70.625
# EPOCH	360	360	256						# EPOCH	2.71111	100	60
P21 Control (10sec epochs)									P21 Control (10sec epochs)					P21 Control (10sec epochs)																			P21 Control (10sec epochs)				P21 Control (10sec epochs)
070817-84	1	2	3	4	5	6	7		070817-84	vig epochs/# epochs	% hr in state	min in state/hr		AVE	vig epochs/# epochs	% hr in state	min in state/hr	SD	SEM														070817-84		Ave time in state		AVE	vig epochs/# epochs	SD	SEM
Wake	63								Wake					Wake	0.586458	28.7696	17.2618	10.3506	3.65948														Wake				Wake	88.827	84.9353	30.0292
NR	199								NR					NR	1.21493	59.1568	35.4941	8.84444	3.12698														NREM				NREM	104.081	12.1946	4.31145
REM	23	too short							REM					REM	0.240625	12.0736	7.24416	4.71341	1.66644														REM				REM	55.4997	16.1881	5.72335
# EPOCH	285								# EPOCH					# EPOCH	2.04201	100	60	0.44485
070817-86	1	2	3	4	5	6	7		070817-86	vig epochs/# epochs	% hr in state	min in state/hr																					070817-86		Ave time in state
Wake	115	63							Wake	0.494444	29.1803	17.5082																					Wake		74.1667
NR	219	146							NR	1.01389	59.8361	35.9016																					NREM		118.065
REM	26	41							REM	0.186111	10.9836	6.59016																					REM		55.8333
# EPOCH	360	250							# EPOCH	1.69444	100	60
070817-87	1	2	3	4	5	6	7		070817-87	vig epochs/# epochs	% hr in state	min in state/hr																					070817-87		Ave time in state
Wake	33	19							Wake	0.144444	8.62355	5.17413			17.5082	35.9016	6.59016																Wake		14.0541
NR	263	162							NR	1.18056	70.4809	42.2886			5.17413	42.2886	12.5373																NREM		103.415
REM	64	62							REM	0.35	20.8955	12.5373			26.2312	24.5226	9.24623																REM		74.1176
# EPOCH	360	243							# EPOCH	1.675	100	60			22.6667	32.5	4.83333
															15.7121	39.2343	5.0536
070817-89	1	2	3	4	5	6	7		070817-89	vig epochs/# epochs	% hr in state	min in state/hr			16.0379	38.218	5.74408																070817-89		Ave time in state
Wake	177	84							Wake	0.725	43.7186	26.2312			19.6419	35.6777	4.68031																Wake		290
NR	120	124							NR	0.677778	40.871	24.5226			15.122	35.6098	9.26829																NREM		110.455
REM	63	29							REM	0.255556	15.4104	9.24623																					REM		57.5
# EPOCH	360	237							# EPOCH	1.65833	100	60
073017-55	1	2	3	4	5	6	7		073017-55	vig epochs/# epochs	% hr in state	min in state/hr																					073017-55		Ave time in state
Wake	185	87							Wake	0.755556	37.7778	22.6667																					Wake		66.1364
NR	166	224							NR	1.08333	54.1667	32.5																					NREM		79.7959
REM	9	49							REM	0.161111	8.05556	4.83333																					REM		64.4444
# EPOCH	360	360							# EPOCH	2	100	60
073017-56	1	2	3	4	5	6	7		073017-56	vig epochs/# epochs	% hr in state	min in state/hr																					073017-56		Ave time in state
Wake	107	64							Wake	0.475	26.1868	15.7121																					Wake		51.8182
NR	228	199							NR	1.18611	65.3905	39.2343																					NREM		99.0698
REM	25	30							REM	0.152778	8.42266	5.0536																					REM		34.375
# EPOCH	360	293							# EPOCH	1.81389	100	60
080417-N1	1	2	3	4	5	6	7		080417-N1	vig epochs/# epochs	% hr in state	min in state/hr																					080417-N1		Ave time in state
Wake	136	56	90						Wake	0.783333	26.7299	16.0379																					Wake		56.4
NR	202	261	209						NR	1.86667	63.6967	38.218																					NREM		115.862
REM	22	43	36						REM	0.280556	9.57346	5.74408																					REM		66.6667
# EPOCH	360	360	335						# EPOCH	2.93056	100	60
080417-N3	1	2	3	4	5	6	7		080417-N3	vig epochs/# epochs	% hr in state	min in state/hr																					080417-N3		Ave time in state
Wake	170	83	3						Wake	0.711111	32.7366	19.6419																					Wake		102.4
NR	178	243	44						NR	1.29167	59.4629	35.6777																					NREM		107.907
REM	12	34	15						REM	0.169444	7.80051	4.68031																					REM		27.7273
# EPOCH	360	360	62						# EPOCH	2.17222	100	60
082117-N3	1	2	3	4	5	6	7		082117-N3	vig epochs/# epochs	% hr in state	min in state/hr																					082117-N3		Ave time in state
Wake									Wake																								Wake
NR									NR																								NREM
REM									REM																								REM
# EPOCH									# EPOCH
082117-N6	1	2	3	4	5	6	7		082117-N6	vig epochs/# epochs	% hr in state	min in state/hr																					082117-N6		Ave time in state
Wake									Wake																								Wake
NR									NR																								NREM
REM									REM																								REM
# EPOCH									# EPOCH
082117-N8	1	2	3	4	5	6	7		082117-N8	vig epochs/# epochs	% hr in state	min in state/hr																					082117-N8		Ave time in state
Wake	157	56	4						Wake	0.602778	25.2033	15.122																					Wake		55.641
NR	163	257	91						NR	1.41944	59.3496	35.6098																					NREM		98.0769
REM	40	47	46						REM	0.369444	15.4472	9.26829																					REM		63.3333
# EPOCH	360	360	141						# EPOCH	2.39167	100	60

## Sheet: State FFT Fig4
State Dependent FFT Figure 4
Wake
P10		0	1	2	3	4	5	6	7	8	9	10	11	12	13	14	15	16	17	18	19	20						P10
070817-86 NR		0.300322	8.05713	9.78033	8.72529	7.43349	3.99427	2.53543	2.50839	2.20798	1.57635	1.84475	1.40858	1.32434	1.27493	1.49106	1.20347	1.42784	1.31643	0.964234	1.1583	0.841081
070819-87 NR		0.400852	7.91378	8.53518	7.53299	6.21471	3.24452	2.10693	2.08909	1.83002	1.26601	1.56657	1.17002	1.21293	1.19394	1.43932	1.12373	1.38878	1.26537	1.07855	1.28267	0.923487
070817-89 NR		0.817501	12.2199	12.3258	9.78058	7.64853	3.88309	2.54874	2.28091	1.84145	1.30075	1.62252	1.19762	1.07703	1.03156	1.22763	0.949911	1.08877	0.949941	0.720784	0.900308	0.615758
073017-55 NR		0.413499	8.09506	9.34299	7.62969	6.34508	3.35314	1.97869	1.79078	1.45906	1.02938	1.18704	0.917901	0.896679	0.833033	1.00345	0.769441	0.970038	0.883219	0.650053	0.692111	0.35175
073017-56 NR		0.399821	8.54723	10.067	8.07352	6.44528	3.65268	2.19441	2.10548	1.75225	1.26524	1.4181	1.00798	0.911996	0.894533	1.03489	0.769935	0.863956	0.849322	0.640735	0.698897	0.542576
080417-N1 NR		0.406031	7.79106	9.29875	8.44016	7.25829	3.74259	2.41027	2.22233	1.97809	1.40903	1.71861	1.32648	1.30285	1.22936	1.42516	1.13492	1.33813	1.27204	0.928998	1.14406	0.867642
080417-N3 NR		0.41104	8.18208	9.3731	8.1923	7.01124	3.47502	2.28305	2.24331	1.95856	1.24623	1.56495	1.18848	1.1599	1.16203	1.37713	1.12684	1.35117	1.334	1.00686	1.25063	0.911969
082117-N3 NR		0.528201	9.25976	10.3665	9.39337	8.12952	4.19855	2.47728	2.29703	1.77029	1.17273	1.21203	0.883124	0.921151	0.876061	0.994494	0.777435	0.9935	0.968346	0.702447	0.873416	0.616019
AVE		0.459658	8.75825	9.88621	8.47099	7.06077	3.69298	2.31685	2.19216	1.84971	1.28322	1.51682	1.13752	1.10086	1.06193	1.24914	0.98196	1.17777	1.10483	0.836583	1.00005	0.708785
SD		0.157002	1.47313	1.13104	0.797739	0.683994	0.327484	0.210635	0.207585	0.215658	0.160664	0.231646	0.18753	0.176073	0.17596	0.211672	0.187666	0.222438	0.209775	0.17604	0.239032	0.207873
SEM		0.0555085	0.520829	0.399885	0.282043	0.241829	0.115783	0.0744707	0.0733924	0.0762466	0.0568034	0.0818992	0.066302	0.062251	0.0622112	0.0748374	0.0663498	0.0786438	0.0741668	0.0622394	0.0845106	0.073494
P12		0	1	2	3	4	5	6	7	8	9	10	11	12	13	14	15	16	17	18	19	20						P12
070817-84 NR		0.509994	9.73717	13.1352	13.2041	11.4434	5.39213	3.25486	2.89779	2.3286	1.69745	2.03637	1.60863	1.53111	1.46499	1.91101	1.45692	1.90033	1.72622	1.27463	1.66365	1.26491
070817-86 NR		0.414088	7.93786	11.0483	12.3032	10.6024	5.32489	3.6604	3.47918	3.16972	2.29364	2.72263	2.35876	2.23191	2.25365	2.78505	2.24603	2.76685	2.65542	2.12108	2.50681	2.05171
070819-87 NR		1.0287	13.9983	15.4202	14.5214	12.3952	6.43725	3.48161	3.09415	2.50473	1.91071	2.28168	1.69802	1.68447	1.61003	2.16763	1.73705	2.2066	2.15842	1.77368	2.10609	1.58144
070817-89 NR		0.423611	7.18316	9.88759	10.1771	8.88412	4.91809	2.6805	2.55646	2.22032	1.72399	2.10593	1.64765	1.64037	1.69163	2.08604	1.74165	2.17259	2.09549	1.63393	2.02002	1.52226
073017-55 NR		0.520704	9.32426	12.0701	11.7856	9.76306	4.9097	3.07307	2.99301	2.35494	1.52121	1.96093	1.50196	1.54185	1.55358	1.89134	1.47872	1.81009	1.84658	1.4008	1.64988	1.37309
073017-56 NR		0.705959	12.3764	15.191	13.0596	10.6739	4.89608	2.96434	2.72748	2.25862	1.59267	1.94716	1.4956	1.4047	1.34244	1.63871	1.30425	1.56136	1.46822	1.14102	1.3009	0.928251
080417-N1 NR		0.575631	10.8069	16.567	19.0358	17.9382	10.2982	5.2752	5.01034	4.02192	2.79595	3.17891	2.49251	2.47664	2.55919	3.30688	2.4866	3.07386	2.92873	2.29209	2.69861	2.1752
080417-N3 NR		0.646386	13.6092	18.7202	18.95	17.331	11.1111	6.39718	5.87248	4.64655	3.34532	3.87472	2.88127	2.52004	2.51992	2.99142	2.25757	2.95282	2.83231	2.20534	2.67073	2.24659
082117-N3 NR		0.287292	6.00517	8.91377	9.61505	8.65548	5.09141	2.93021	2.65563	2.16386	1.51933	1.72246	1.27327	1.19603	1.19651	1.43321	1.1356	1.42392	1.34499	1.07507	1.34829	0.998748
AVE		0.56804	10.1087	13.4393	13.628	11.9652	6.48654	3.74637	3.47628	2.85214	2.04448	2.42564	1.88419	1.80301	1.7991	2.2457	1.76049	2.2076	2.11737	1.65752	1.99611	1.57136
SD		0.214013	2.8257	3.26806	3.39173	3.4232	2.44661	1.25251	1.1667	0.905286	0.643598	0.704387	0.550716	0.482387	0.511712	0.639419	0.471854	0.602488	0.581529	0.467741	0.54262	0.490982
SEM		0.0713375	0.941899	1.08935	1.13058	1.14107	0.815537	0.417504	0.388901	0.301762	0.214533	0.234796	0.183572	0.160796	0.170571	0.21314	0.157285	0.200829	0.193843	0.155914	0.180873	0.163661
P14		0	1	2	3	4	5	6	7	8	9	10	11	12	13	14	15	16	17	18	19	20						P14
070817-84 NR		0.638301	11.5211	16.8586	22.556	21.9314	17.5695	10.0865	8.73894	6.03436	4.16215	4.40495	3.42393	2.99224	2.88862	3.40618	2.86119	3.21407	3.18273	2.65037	3.03463	2.50701
070817-86 NR		0.589234	13.4381	18.8972	22.7853	22.4913	14.4251	8.14325	7.77084	6.97113	4.5929	5.3142	4.08894	4.24906	3.83796	4.9767	4.1686	5.31233	4.90769	3.85675	4.57752	3.41273
070819-87 NR		0.887676	13.4404	15.1922	16.1369	15.3069	12.2206	6.04023	5.03534	3.57326	2.35469	2.38987	1.70645	1.5936	1.48812	1.70092	1.34987	1.69427	1.60407	1.20294	1.51265	1.18427
070817-89 NR		0.684017	11.0636	12.5006	12.1063	11.4205	8.90491	4.17967	3.3442	2.53732	1.5875	1.8247	1.36786	1.23648	1.13338	1.41939	1.08733	1.2802	1.16145	0.910777	1.08992	0.83232
073017-56 NR		1.19547	18.4817	21.3028	21.3456	18.732	11.4495	6.24146	5.5201	4.38975	3.04871	3.38266	2.55278	2.38944	2.31058	2.78355	2.25826	2.73943	2.68038	2.16747	2.55531	1.9875
080417-N1 NR		0.450654	10.0301	14.823	17.8401	17.3726	14.0298	8.10965	6.84266	4.94323	3.2104	3.5641	2.73398	2.54595	2.44731	3.06538	2.47241	2.89133	2.72756	2.2404	2.75816	2.07737
080417-N3 NR		0.577767	13.2587	21.2415	25.3189	23.9584	22.9686	13.63	11.1637	7.77423	4.66082	5.03656	3.56162	3.34726	3.17583	3.70868	2.83231	3.46118	3.52778	2.80672	3.54215	2.69838
082117-N6 NR		0.567186	9.87155	12.3537	13.6828	12.7085	10.1391	5.61119	4.58551	3.33524	2.17509	2.3346	1.57633	1.49048	1.44018	1.69543	1.31165	1.59432	1.56056	1.21831	1.50903	1.19957
		0.698788	12.6382	16.6462	18.9715	17.9902	13.9634	7.75524	6.62516	4.94482	3.22403	3.53145	2.62649	2.48056	2.34025	2.84453	2.2927	2.77339	2.66903	2.13172	2.57242	1.98739
		0.236577	2.77741	3.56496	4.74697	4.63835	4.53379	2.99613	2.53827	1.8468	1.15779	1.30266	1.01416	1.03288	0.944698	1.21421	1.0331	1.30454	1.23359	0.99291	1.17479	0.879533
		0.0836428	0.981963	1.2604	1.67831	1.6399	1.60294	1.05929	0.897414	0.652942	0.409342	0.460559	0.358559	0.365177	0.334001	0.429289	0.365258	0.461226	0.436138	0.351047	0.415352	0.310962
P17		0	1	2	3	4	5	6	7	8	9	10	11	12	13	14	15	16	17	18	19	20						P17
070817-84 NR		0.704907	13.4971	19.2368	24.3076	23.772	21.5337	14.2009	12.3312	9.55347	6.12382	6.61485	4.53296	3.91674	3.5814	4.08307	3.16612	3.87887	3.6585	2.94017	3.62623	2.68776
070817-86 NR		0.338807	7.50984	11.3288	13.9953	14.0219	14.4223	10.0309	7.54453	5.03506	3.12781	3.09831	2.09082	1.81279	1.68566	1.97412	1.5277	1.73482	1.65445	1.20047	1.53204	1.14055
070819-87 NR		0.768088	13.9313	17.2584	21.0335	21.948	26.9197	16.5932	10.904	7.06372	4.47615	4.98743	3.81578	3.02001	2.64265	2.98836	2.27841	2.76371	2.55092	1.93179	2.2027	1.6636
070817-89 NR		0.788198	14.8566	19.4306	23.8274	23.5422	24.9263	17.1005	13.1978	8.20293	4.79365	5.23641	3.50341	3.16952	2.91968	3.424	2.652	3.1758	2.97775	2.31381	2.86849	2.22103
073017-56 NR		0.615715	12.131	16.1672	19.3735	19.0431	21.2304	13.8637	10.5507	6.58701	4.07909	4.32771	2.98725	2.81027	2.67671	3.05944	2.33401	2.79272	2.66478	2.10328	2.58907	2.04105
080417-N1 NR		0.455839	9.95057	17.2177	23.3968	23.3777	25.9783	23.1277	18.4377	10.266	5.63934	6.1368	4.26801	3.7058	3.26603	3.66648	2.68704	3.20499	2.95214	2.28528	2.75437	2.04631
080417-N3 NR		0.875868	17.6349	23.8859	29.2416	29.1735	31.3813	23.6393	19.367	11.7341	7.17112	7.45649	4.97331	4.43934	3.9858	4.66736	3.55075	4.15158	3.89674	2.96752	3.50699	2.69709
0821017-N8 NR		0.893903	16.1184	21.345	26.3407	26.3583	26.4768	18.112	15.6879	10.8036	6.60245	6.80625	4.53872	3.79782	3.39283	3.97647	2.9869	3.49639	3.31511	2.50746	3.03017	2.31376
		0.680166	13.2037	18.2338	22.6895	22.6546	24.1086	17.0835	13.5026	8.65574	5.25168	5.58303	3.83878	3.33404	3.01885	3.47991	2.64786	3.14986	2.9588	2.28122	2.76376	2.10139
		0.198206	3.28704	3.7416	4.62914	4.58005	5.06114	4.61712	4.06995	2.31816	1.36888	1.4443	0.951439	0.813173	0.706929	0.82325	0.619916	0.750016	0.702122	0.570621	0.68041	0.51819
		0.0700763	1.16214	1.32286	1.63665	1.61929	1.78938	1.6324	1.43894	0.819592	0.483971	0.510637	0.336384	0.2875	0.249937	0.291063	0.219174	0.265171	0.248238	0.201745	0.240561	0.183208
P21		0	1	2	3	4	5	6	7	8	9	10	11	12	13	14	15	16	17	18	19	20						P21
070817-84 NR		1.51869	24.1642	25.5128	25.2964	24.4141	22.7859	19.5832	17.468	9.91184	6.13772	6.74763	3.69738	2.67828	2.28351	2.55927	1.76038	1.8976	1.56091	1.16588	0.839113	0.146389
070817-86 NR		0.633063	14.2728	22.0217	28.9525	30.6235	38.6571	30.1421	26.778	15.5871	9.66067	10.4537	6.60462	5.81554	5.18063	6.51411	5.0219	5.72456	5.42759	4.04586	4.83706	3.77018
070819-87 NR		1.02992	16.8008	20.2428	25.1625	25.3235	25.5434	14.3799	10.5668	6.97403	3.69095	4.27456	2.92263	2.41213	2.12498	2.4308	1.68063	2.00709	1.77484	1.31231	1.4968	1.13165
070817-89 NR		2.02201	31.7576	34.8243	35.9501	32.6265	32.2202	24.9873	23.9949	15.0277	7.87598	7.92419	5.1698	4.25847	3.76092	4.27306	3.1234	3.72247	3.32467	2.54058	2.99227	2.41389
073017-55 NR		1.25531	23.2756	29.6541	37.0186	37.2088	37.7616	30.5232	26.7578	17.8102	10.7677	10.8175	6.73394	5.57258	4.79923	5.31168	3.87991	4.41495	4.05802	3.08677	3.63407	2.79035
073017-56 NR		0.537029	11.8292	19.8045	27.5906	26.9615	28.0153	25.3708	28.6888	15.7631	7.86461	8.08044	5.33922	4.56357	3.90829	4.45218	3.33626	3.8119	3.59118	2.59528	3.12649	2.33536
080417-N1 NR		0.725258	16.9208	26.5384	35.7013	36.0999	38.4637	33.0008	30.4836	17.1697	9.24628	9.38949	6.39526	5.5624	4.92784	5.55288	4.19736	4.87368	4.58629	3.45868	4.03763	3.05306
080417-N3 NR		0.561843	12.005	17.0551	20.9211	20.6467	24.873	21.5985	18.5827	10.0802	5.47631	5.74939	3.88643	3.49226	3.07024	3.53772	2.65337	3.18371	2.90292	2.18188	2.62454	1.99982
0821017-N8 NR		0.752346	16.4694	25.6248	34.9519	35.3887	34.4809	28.8316	24.5418	15.3782	9.24058	8.89737	5.75437	4.77109	4.23181	4.54839	3.31893	3.87103	3.41855	2.50085	2.92569	2.22673
AVE		1.00394	18.6106	24.5865	30.1717	29.9215	31.4223	25.3797	23.0958	13.7447	7.77342	8.03713	5.16707	4.34737	3.80971	4.35334	3.21913	3.723	3.405	2.54312	2.94596	2.20749
SD		0.507108	6.56318	5.49177	5.87665	5.8655	6.28243	6.00186	6.37127	3.77497	2.27725	2.15659	1.38032	1.25645	1.11879	1.35372	1.08923	1.2453	1.23816	0.931311	1.22059	1.06094
SEM		0.169036	2.18773	1.83059	1.95888	1.95517	2.09414	2.00062	2.12376	1.25832	0.759082	0.718863	0.460105	0.418818	0.372929	0.451242	0.363077	0.4151	0.412718	0.310437	0.406865	0.353646
stats in Sigma Stat
p value for State Dependent Wake one way ANOVA with multiple comparison tests
Frequency->		0	1	2	3	4	5	6	7	8	9	10	11	12	13	14	15	16	17	18	19	20
P21 vs P10		0.006	<0.05	<0.05	<0.05	<0.05	<0.05	<0.05	<0.05	<0.05	<0.05	<0.05	<0.05	<0.05	<0.05	<0.05	<0.05	<0.05	<0.05	<0.05	<0.05	<0.05
P21 vs P12		0.036	<0.05	<0.05	<0.05	<0.05	<0.05	<0.05	<0.05	<0.05	<0.05	<0.05	<0.05	<0.05	<0.05	no	no	no	no	no	no	no
P21 vs P14		no	no	no	no	no	no	no	no	no	no	no	no	no	no	no	no	no	no	no	no	no
P21 vs P17		no	no	no	no	no	no	no	no	no	no	no	no	no	no	no	no	no	no	no	no	no
P17 vs P10		no	no	<0.05	<0.05	<0.05	<0.05	<0.05	<0.05	<0.05	<0.05	<0.05	<0.05	<0.05	<0.05	<0.05	<0.05	<0.05	<0.05	<0.05	<0.05	<0.05
P17 vs P12		no	no	no	no	no	<0.05	<0.05	no	no	no	no	no	no	no	no	no	no	no	no	no	no
P17 vs P14		no	no	no	no	no	no	no	no	no	no	no	no	no	no	no	no	no	no	no	no	no
P14 vs P10		no	no	no	<0.05	<0.05	<0.05	no	no	no	no	no	no	no	no	no	<0.05	<0.05	<0.05	<0.05	<0.05	<0.05
P14 vs P12		no	no	no	no	no	no	no	no	no	no	no	no	no	no	no	no	no	no	no	no	no
P12 vs P10		no	no	no	no	no	no	no	no	no	no	no	no	no	no	no	no	no	no	no	no	no
		<0.001
		<0.01
		<0.05	non-parametric
stats in Sigma Stat
Wake ANOVA (p<0.05) Test/multiple comparison post test
Frequency->		0	1	2	3	4	5	6	7	8	9	10	11	12	13	14	15	16	17	18	19	20
P21 vs P10		1ANO-B	1ANOR-D	1ANOR-D	1ANOR-D	1ANOR-D	1ANOR-D	1ANOR-D	1ANOR-D	1ANOR-D	1ANOR-D	1ANOR-D	1ANOR-D	1ANOR-D	1ANOR-D	1ANOR-D	1ANOR-D	1ANOR-D	1ANOR-D	1ANOR-D	1ANOR-D	1ANOR-D
P21 vs P12		1ANO-B	1ANOR-D	1ANOR-D	1ANOR-D	1ANOR-D	1ANOR-D	1ANOR-D	1ANOR-D	1ANOR-D	1ANOR-D	1ANOR-D	1ANOR-D	1ANOR-D	1ANOR-D	no	no	no	no	no	no	no
P21 vs P14		no	no	no	no	no	no	no	no	no	no	no	no	no	no	no	no	no	no	no	no	no
P21 vs P17		no	no	no	no	no	no	no	no	no	no	no	no	no	no	no	no	no	no	no	no	no
P17 vs P10		no	no	1ANOR-D	1ANOR-D	1ANOR-D	1ANOR-D	1ANOR-D	1ANOR-D	1ANOR-D	1ANOR-D	1ANOR-D	1ANOR-D	1ANOR-D	1ANOR-D	1ANOR-D	1ANOR-D	1ANOR-D	1ANOR-D	1ANOR-D	1ANOR-D	1ANOR-D
P17 vs P12		no	no	no	no	no	1ANOR-D	1ANOR-D	no	no	no	no	no	no	no	no	no	no	no	no	no	no
P17 vs P14		no	no	no	no	no	no	no	no	no	no	no	no	no	no	no	no	no	no	no	no	no
P14 vs P10		no	no	no	1ANOR-D	1ANOR-D	1ANOR-D	no	no	no	no	no	no	no	no	no	1ANOR-D	1ANOR-D	1ANOR-D	1ANOR-D	1ANOR-D	1ANOR-D
P14 vs P12		no	no	no	no	no	no	no	no	no	no	no	no	no	no	no	no	no	no	no	no	no
P12 vs P10		no	no	no	no	no	no	no	no	no	no	no	no	no	no	no	no	no	no	no	no	no
1ANOR-D [normality/eq variance test failed: Kruskal-Wallis one-way ANOVA on Ranks with Dunn's multiple comparisons post test]
1ANO-B [normality/equal variance pass- one way ANOVA with Bonferroni multiple comparisons post test]
NREM Sleep
P10		0	1	2	3	4	5	6	7	8	9	10	11	12	13	14	15	16	17	18	19	20						P10
070817-86 NR		0.391576	11.9139	16.0794	12.805	10.4326	5.59384	3.57459	3.48426	3.02524	2.21042	2.56007	1.89964	1.79707	1.695	2.03963	1.55561	1.83144	1.68303	1.23564	1.40059	1.00988
070819-87 NR		0.681949	16.1497	20.8356	15.8505	12.3764	6.12104	3.64943	3.46004	2.79964	1.91455	2.2493	1.69994	1.59578	1.50584	1.7704	1.35443	1.58217	1.4186	1.00254	1.13897	0.838434
070817-89 NR		0.349992	10.7113	13.6578	9.78871	7.45885	4.03285	2.48023	2.36116	2.01144	1.41797	1.68785	1.23638	1.17977	1.12378	1.37701	1.06709	1.24048	1.10933	0.793938	0.854989	0.595843
073017-55 NR		0.345707	10.0481	13.2431	10.3408	8.39622	4.37127	2.70633	2.55895	2.11162	1.49753	1.65316	1.23923	1.17125	1.1199	1.31118	1.01049	1.20686	1.14612	0.822534	0.788523	0.405954
073017-56 NR		0.314551	8.74625	12.1312	10.9793	9.03503	5.13235	3.21716	2.97603	2.4779	1.67899	1.92822	1.40867	1.30533	1.21543	1.4113	1.06467	1.21523	1.16276	0.837316	0.976002	0.697086
080417-N1 NR		0.350293	10.23	15.638	13.5615	10.6206	5.30317	3.30435	3.05634	2.6108	1.87014	2.15404	1.62898	1.62462	1.54287	1.82853	1.39736	1.60134	1.43233	1.05886	1.15764	0.770486
080417-N3 NR		0.364179	9.59494	14.4253	12.2746	9.85411	5.07961	3.14598	2.88436	2.53271	1.8079	2.09986	1.64928	1.60427	1.57256	1.88224	1.41989	1.72708	1.56397	1.15205	1.29729	0.934691
082117-N3 NR		0.335313	10.0327	15.6682	12.4358	9.46275	4.36408	2.59454	2.28014	1.85389	1.33004	1.52141	1.11002	1.03948	1.0164	1.17936	0.889084	1.06701	1.00363	0.711908	0.781915	0.537587
AVE		0.391695	10.9284	15.2098	12.2545	9.70456	4.99978	3.08408	2.88266	2.4279	1.71594	1.98174	1.48402	1.41469	1.34897	1.59996	1.21983	1.43395	1.31497	0.951848	1.04949	0.723746
SD		0.119345	2.29551	2.65029	1.93997	1.50199	0.703075	0.443569	0.458873	0.404423	0.293493	0.350267	0.276325	0.274178	0.257336	0.3162	0.239951	0.284201	0.242864	0.18784	0.235224	0.205088
SEM		0.0421949	0.811586	0.937017	0.685883	0.531033	0.248574	0.156825	0.162236	0.142985	0.103765	0.123838	0.0976956	0.0969366	0.0909819	0.111794	0.0848354	0.10048	0.0858653	0.0664113	0.0831641	0.0725096
P12		0	1	2	3	4	5	6	7	8	9	10	11	12	13	14	15	16	17	18	19	20						P12
070817-84 NR		0.460348	14.8442	27.9731	26.2811	20.624	9.97594	5.81748	5.12703	4.06537	2.85111	3.36699	2.62921	2.53941	2.54999	3.17081	2.44464	2.991	2.69971	1.82789	1.96132	1.30298
070817-86 NR		0.806978	23.8448	41.4049	37.7876	29.7428	13.6251	8.1287	7.58327	6.49425	4.7895	5.37465	4.10751	4.08444	3.99441	4.79918	3.88933	4.56482	4.17828	2.88243	2.91668	2.02248
070819-87 NR		1.03715	28.5307	42.6477	38.6437	30.2868	12.7412	6.83174	6.20731	4.94703	3.33899	3.83024	2.91035	2.85853	2.87166	3.50201	2.7299	3.12575	2.70792	1.91893	1.99419	1.30936
070817-89 NR		0.635938	20.718	39.2236	36.4096	27.8752	11.5976	6.78735	6.17364	4.90455	3.59946	4.19433	3.29775	3.15145	3.22768	3.98929	3.05597	3.54038	3.02145	2.0273	2.09465	1.37208
073017-55 NR		0.748498	23.4089	45.3271	42.589	32.4867	13.5643	7.28533	6.45372	4.91431	3.32557	3.66362	2.77435	2.73649	2.71186	3.45801	2.72743	3.40761	3.25109	2.30908	2.5395	1.61389
073017-56 NR		0.437305	14.5721	27.3981	24.7583	19.3673	8.76989	5.0301	4.53047	3.59012	2.52253	2.90658	2.20203	2.17721	2.1374	2.69607	2.14303	2.41937	2.13335	1.46747	1.57325	1.04464
080417-N1 NR		1.21408	29.015	48.0874	57.0923	51.0247	25.7357	13.4621	11.849	9.17138	5.92537	6.67969	4.90204	4.65861	4.42085	5.52795	4.30559	4.83684	4.18675	2.82461	2.95499	1.99919
080417-N3 NR		4.55758	54.3929	54.816	60.2669	55.5168	34.6452	18.1914	15.6975	11.1863	6.93667	7.04854	4.57224	4.05026	3.51627	3.83678	2.61234	2.69493	2.32395	1.56405	1.75162	1.20352
082117-N3 NR		0.889872	22.2508	39.422	46.0734	39.1264	16.4558	7.73431	6.55229	5.04163	3.27858	3.45114	2.48854	2.38955	2.30215	2.67972	2.09476	2.41751	2.19134	1.56892	1.68827	1.14357
AVE		1.19864	25.7308	40.7	41.1002	34.0056	16.3456	8.80762	7.79713	6.035	4.06309	4.50175	3.32045	3.18288	3.08136	3.73998	2.88922	3.33313	2.96598	2.04341	2.16383	1.44575
SD		1.28459	11.8815	8.81945	12.123	12.4692	8.45353	4.2551	3.62623	2.52847	1.49976	1.50729	0.97311	0.873442	0.774558	0.939699	0.753986	0.870874	0.781614	0.528399	0.518807	0.357504
SEM		0.428198	3.96051	2.93982	4.04099	4.15639	2.81784	1.41837	1.20874	0.842822	0.499919	0.502431	0.32437	0.291147	0.258186	0.313233	0.251329	0.290291	0.260538	0.176133	0.172936	0.119168
P14		0	1	2	3	4	5	6	7	8	9	10	11	12	13	14	15	16	17	18	19	20						P14
070817-84 NR		1.28467	29.2711	42.7213	57.2544	56.052	43.8681	24.8796	20.7519	13.98	8.74283	9.44038	6.69216	6.07294	5.59219	6.54972	4.93216	5.83177	5.0873	3.72875	4.01437	2.73422
070817-86 NR		1.39089	34.1968	53.7019	69.0906	65.1608	43.0266	21.4629	18.7427	15.2167	10.541	11.8554	8.52501	7.86569	7.49637	8.76792	6.59559	7.40775	6.32433	4.46901	4.80001	3.14699
070819-87 NR		0.918682	23.3992	29.0127	32.2773	29.9616	18.9964	10.4306	8.1826	5.66682	3.75627	4.15899	2.99917	2.70179	2.41107	2.6948	2.039	2.33405	2.11059	1.37824	1.45725	0.967128
070817-89 NR		0.355489	9.04378	14.5361	19.9917	19.9951	12.6506	6.75514	5.77377	4.29365	3.085	3.38658	2.42649	2.15101	2.05374	2.27623	1.71785	1.94013	1.65801	1.12752	1.15399	0.767851
073017-56 NR		1.04139	27.8333	45.7588	58.8126	54.4498	32.3346	15.7422	13.1166	9.37618	6.07827	6.91838	4.93913	4.71965	4.65726	5.59699	4.15396	4.8612	4.16592	2.79748	2.9364	2.00225
080417-N1 NR		1.53615	36.4555	45.8804	52.1258	51.6548	43.6384	26.7981	21.7163	14.0244	8.73116	9.57959	6.8421	6.07215	5.42161	6.42859	4.78575	5.5725	4.88581	3.37405	3.66526	2.52954
080417-N3 NR		1.25773	30.685	47.8279	65.4057	68.2846	64.6119	44.2154	36.6207	22.6378	12.6713	13.6937	9.39814	8.47693	7.64361	8.27217	6.22838	7.03063	6.30185	4.45096	4.92009	3.35622
082117-N6 NR		0.923303	22.1571	33.1747	40.9524	39.9672	31.663	17.7119	13.8857	9.22655	5.719	5.88864	4.11701	3.6274	3.30698	3.62892	2.59917	2.99617	2.62776	1.83724	1.97298	1.3114
AVE		1.08854	26.6302	39.0767	49.4888	48.1907	36.3487	20.9995	17.3488	11.8028	7.41561	8.11521	5.7424	5.21095	4.82285	5.52692	4.13148	4.74677	4.1452	2.8954	3.11504	2.10195
SD		0.369286	8.6055	12.7227	17.0334	16.9016	16.2738	11.5939	9.65039	5.91958	3.33156	3.65299	2.53621	2.31785	2.13357	2.45225	1.85513	2.10211	1.83087	1.32967	1.47062	0.996455
SEM		0.130562	3.0425	4.49814	6.02222	5.97561	5.75366	4.09905	3.41193	2.09289	1.17788	1.29153	0.896684	0.819484	0.754329	0.867002	0.655887	0.743207	0.64731	0.470108	0.519943	0.3523
P17		0	1	2	3	4	5	6	7	8	9	10	11	12	13	14	15	16	17	18	19	20						P17
070817-84 NR		1.03591	24.7317	42.535	57.4462	59.3631	68.4904	52.8088	49.7249	33.3538	18.092	17.5293	11.3579	9.70641	8.29333	9.23959	6.66624	7.48051	6.58886	4.70024	5.21116	3.63336
070817-86 NR		0.907162	20.9472	29.833	34.7028	33.528	33.8397	22.7217	20.1967	13.7658	8.07988	8.2839	5.58985	4.90322	4.22601	4.61886	3.27021	3.63927	3.19639	2.21404	2.4258	1.61917
070819-87 NR		1.27515	26.5997	37.5234	40.3093	38.1066	38.8647	22.257	17.0578	11.4764	7.24606	8.0552	5.63389	5.25799	4.8626	5.58016	3.96191	4.72269	4.08228	2.67925	2.81854	1.8775
070817-89 NR		1.40753	32.4803	51.174	70.7253	72.4998	71.9041	47.7631	38.1922	23.531	13.9842	15.0361	10.5504	8.99845	7.82336	8.80331	6.42521	7.02801	6.21324	4.32282	4.74943	3.25546
073017-56 NR		0.962855	24.1426	35.707	48.0472	51.2369	52.4724	38.4213	33.757	21.7001	11.7334	11.7487	8.02416	7.01943	6.15177	6.98745	5.15556	5.71081	5.00536	3.57437	3.89467	2.75102
080417-N1 NR		1.15036	26.639	42.2762	58.3233	59.0054	58.6798	50.1639	48.7963	37.4008	21.4495	19.822	12.381	10.2829	8.88491	9.82502	6.75587	7.23849	6.10097	4.21552	4.7022	3.26934
080417-N3 NR		1.81283	37.2961	55.0712	69.3102	69.2455	60.5068	46.6198	44.7536	33.1676	19.2551	19.1945	12.9871	10.9081	9.40792	10.0512	7.082	7.83861	6.99527	4.90671	5.51948	3.93797
0821017-N8 NR		2.16069	42.6974	58.2628	70.0918	69.2731	63.2397	45.9849	43.5747	33.1133	19.4898	19.8206	12.9422	11.0785	9.38623	10.0975	7.14663	8.17425	6.86262	4.86745	5.51429	3.9147
AVE		1.33906	29.4417	44.0478	56.1195	56.5323	55.9997	40.8426	37.0066	25.9386	14.9163	14.9363	9.93331	8.51938	7.37952	8.15039	5.80795	6.47908	5.63062	3.93505	4.35444	3.03231
SD		0.441407	7.41613	9.95696	13.9538	14.5886	13.5541	12.0561	12.5151	9.7921	5.46522	4.9908	3.11164	2.47752	2.04333	2.14648	1.49786	1.61875	1.39247	1.021	1.19544	0.884447
SEM		0.156061	2.622	3.52032	4.93342	5.15785	4.7921	4.26246	4.42477	3.46203	1.93225	1.76451	1.10013	0.875936	0.722426	0.758895	0.529573	0.572315	0.492312	0.360977	0.422652	0.312699
P21		0	1	2	3	4	5	6	7	8	9	10	11	12	13	14	15	16	17	18	19	20						P21
070817-84 NR		0.839539	19.7985	28.2794	34.3072	33.035	25.5472	18.6717	16.8231	12.2561	6.79954	6.60688	4.0334	3.15375	2.60975	2.72681	1.86833	1.8605	1.54004	1.03394	0.765598	0.123057
070817-86 NR		2.86928	70.7084	99.1467	117.144	110.687	91.1406	70.7401	67.2097	51.849	31.5793	31.2852	20.3601	16.6865	15.0464	16.6585	11.8707	12.8739	11.055	7.72151	8.56392	5.99778
070819-87 NR		2.02086	36.0789	42.5343	50.734	48.1046	37.2183	24.6042	21.2478	14.262	8.07052	7.90677	5.15079	4.49883	3.99924	4.34139	3.05943	3.35012	2.88091	1.98373	2.11726	1.43919
070817-89 NR		1.55777	36.8709	55.4465	71.2341	71.8758	63.3379	47.9849	44.4052	29.6817	17.3665	17.7693	11.439	9.86069	8.80897	9.64862	6.55684	6.77258	5.8425	3.77118	4.21298	3.0518
073017-55 NR		2.6292	56.9966	82.673	101.457	98.8431	90.5196	59.1639	53.2447	39.9583	24.3287	23.6454	15.0574	11.9875	10.2312	10.5219	7.24338	7.73188	6.62886	4.8077	5.51593	3.962
073017-56 NR		1.70695	41.5883	66.6085	85.0428	83.7539	69.5337	52.2211	51.3948	39.1868	23.1394	22.8184	14.0112	11.656	9.82913	10.5325	7.47123	7.93797	6.66377	4.5771	5.09758	3.57417
080417-N1 NR		2.19156	51.0829	78.8239	105.674	104.131	85.1959	65.5924	65.8196	51.993	31.2162	30.3484	18.9215	15.4335	13.296	13.7992	9.39615	10.2528	8.86342	6.11194	6.51488	4.47927
080417-N3 NR		1.85896	41.5999	60.0579	75.2891	71.1076	55.2516	42.03	38.1422	28.2314	17	16.8953	10.8859	9.49424	8.21411	8.79077	5.94211	6.53936	5.6738	3.98142	4.4082	3.06602
0821017-N8 NR		1.82269	41.597	61.7977	76.7967	77.7132	78.1129	60.7726	54.8081	38.9624	22.1928	21.6643	13.5193	10.9836	9.14415	9.54003	6.52283	6.95748	6.0452	4.18498	4.74765	3.35813
AVE		1.94409	44.0357	63.9298	79.7422	77.6946	66.2064	49.0868	45.8995	34.0423	20.1881	19.8822	12.5976	10.4172	9.01988	9.61775	6.65899	7.14184	6.13261	4.2415	4.66044	3.22793
SD		0.595817	14.3572	21.333	26.4048	25.5407	23.3131	17.905	17.7834	14.3338	8.84215	8.64985	5.5025	4.44036	3.93275	4.25333	3.00218	3.2848	2.83248	1.99124	2.27783	1.68859
SEM		0.198606	4.78574	7.11099	8.80161	8.51358	7.77103	5.96834	5.92781	4.77793	2.94738	2.88328	1.83417	1.48012	1.31092	1.41778	1.00073	1.09493	0.944159	0.663746	0.759277	0.562863
stats in Sigma Stat
p value for State Dependent NREM one way ANOVA with multiple comparison tests
Frequency->		0	1	2	3	4	5	6	7	8	9	10	11	12	13	14	15	16	17	18	19	20
P21 vs P10		<0.05	<0.001	<0.05	<0.05	<0.05	<0.05	<0.05	<0.05	<0.05	<0.05	<0.05	<0.05	<0.05	<0.05	<0.05	<0.05	<0.05	<0.05	<0.05	<0.05	<0.05
P21 vs P12		no	0.004	no	no	<0.05	<0.05	<0.05	<0.05	<0.05	<0.05	<0.05	<0.05	<0.05	<0.05	no	no	no	no	no	no	no
P21 vs P14		no	0.01	no	no	no	no	no	no	no	no	no	no	no	no	no	no	no	no	no	no	no
P21 vs P17		no	0.049	no	no	no	no	no	no	no	no	no	no	no	no	no	no	no	no	no	no	no
P17 vs P10		<0.05	0.007	<0.05	<0.05	<0.05	<0.05	<0.05	<0.05	<0.05	<0.05	<0.05	<0.05	<0.05	<0.05	<0.05	<0.05	<0.05	<0.05	<0.05	<0.05	<0.05
P17 vs P12		no	no	no	no	no	no	<0.05	<0.05	no	no	no	no	no	no	no	no	no	no	no	no	no
P17 vs P14		no	no	no	no	no	no	no	no	no	no	no	no	no	no	no	no	no	no	no	no	no
P14 vs P10		<0.05	0.034	<0.05	<0.05	<0.05	<0.05	<0.05	<0.05	<0.05	<0.05	<0.05	<0.05	<0.05	<0.05	<0.05	<0.05	<0.05	<0.05	<0.05	no	no
P14 vs P12		no	no	no	no	no	no	no	no	no	no	no	no	no	no	no	no	no	no	no	no	no
P12 vs P10		no	0.043	no	no	no	no	no	no	no	no	no	no	no	no	no	no	no	no	no	no	no
		<0.001
		<0.01
		<0.05	non-parametric
stats in Sigma Stat
NREM ANOVA (p<0.05) Test/multiple comparison post test
Frequency->		0	1	2	3	4	5	6	7	8	9	10	11	12	13	14	15	16	17	18	19	20
P21 vs P10		1ANOR-D	1ANO-B	1ANOR-D	1ANOR-D	1ANOR-D	1ANOR-D	1ANOR-D	1ANOR-D	1ANOR-D	1ANOR-D	1ANOR-D	1ANOR-D	1ANOR-D	1ANOR-D	1ANOR-D	1ANOR-D	1ANOR-D	1ANOR-D	1ANOR-D	1ANOR-D	1ANOR-D
P21 vs P12		no	1ANO-B	no	no	1ANOR-D	1ANOR-D	1ANOR-D	1ANOR-D	1ANOR-D	1ANOR-D	1ANOR-D	1ANOR-D	1ANOR-D	1ANOR-D	no	no	no	no	no	no	no
P21 vs P14		no	1ANO-B	no	no	no	no	no	no	no	no	no	no	no	no	no	no	no	no	no	no	no
P21 vs P17		no	1ANO-B	no	no	no	no	no	no	no	no	no	no	no	no	no	no	no	no	no	no	no
P17 vs P10		1ANOR-D	1ANO-B	1ANOR-D	1ANOR-D	1ANOR-D	1ANOR-D	1ANOR-D	1ANOR-D	1ANOR-D	1ANOR-D	1ANOR-D	1ANOR-D	1ANOR-D	1ANOR-D	1ANOR-D	1ANOR-D	1ANOR-D	1ANOR-D	1ANOR-D	1ANOR-D	1ANOR-D
P17 vs P12		no	no	no	no	no	no	1ANOR-D	1ANOR-D	no	no	no	no	no	no	no	no	no	no	no	no	no
P17 vs P14		no	no	no	no	no	no	no	no	no	no	no	no	no	no	no	no	no	no	no	no	no
P14 vs P10		1ANOR-D	1ANO-B	1ANOR-D	1ANOR-D	1ANOR-D	1ANOR-D	1ANOR-D	1ANOR-D	1ANOR-D	1ANOR-D	1ANOR-D	1ANOR-D	1ANOR-D	1ANOR-D	1ANOR-D	1ANOR-D	1ANOR-D	1ANOR-D	1ANOR-D	no	no
P14 vs P12		no	no	no	no	no	no	no	no	no	no	no	no	no	no	no	no	no	no	no	no	no
P12 vs P10		no	1ANO-B	no	no	no	no	no	no	no	no	no	no	no	no	no	no	no	no	no	no	no
1ANOR-D [normality/eq variance test failed: Kruskal-Wallis one-way ANOVA on Ranks with Dunn's multiple comparisons post test]
1ANO-B [normality/equal variance pass- one way ANOVA with Bonferroni multiple comparisons post test]
REM Sleep
P10		0	1	2	3	4	5	6	7	8	9	10	11	12	13	14	15	16	17	18	19	20						P10
070817-86 NR		0.280723	7.45268	10.7786	10.0619	8.46123	5.01555	3.32301	3.21603	2.94118	2.15623	2.46536	1.90002	1.85332	1.73468	2.19908	1.67134	2.09791	2.03336	1.54381	1.78554	1.31732
070819-87 NR		0.322345	7.26175	9.34994	8.34843	7.10618	3.96702	2.71897	2.61799	2.25694	1.67199	1.9646	1.55359	1.50067	1.48047	1.8562	1.47416	1.83306	1.79118	1.41527	1.71141	1.33904
070817-89 NR		0.227016	6.13953	7.97102	7.03599	5.71355	3.38246	2.31292	2.22819	1.97826	1.41806	1.68367	1.31665	1.24811	1.20367	1.43581	1.12402	1.40606	1.32098	0.996328	1.18026	0.885689
073017-55 NR		0.260352	6.90823	9.49226	8.56727	7.00594	3.94204	2.51491	2.41246	2.03957	1.4575	1.73677	1.31927	1.28392	1.24695	1.50109	1.18483	1.45545	1.43424	1.03572	1.05847	0.53553
073017-56 NR		0.262132	6.81051	9.32798	8.79548	7.36313	4.33672	2.82453	2.76859	2.32644	1.59316	1.90437	1.41372	1.36179	1.26048	1.5537	1.17925	1.40708	1.38559	1.03533	1.19152	0.893624
080417-N1 NR		0.170911	3.89576	5.61743	6.13139	5.67837	3.27308	2.166	2.09073	1.92758	1.43194	1.73224	1.32802	1.2956	1.24372	1.56612	1.2106	1.47878	1.46757	1.14701	1.46135	1.18148
080417-N3 NR		0.177955	4.1172	5.99528	6.2411	5.47322	3.11075	2.22547	2.15636	1.94616	1.39318	1.64735	1.2923	1.27757	1.29773	1.65919	1.30733	1.57982	1.58229	1.28443	1.60844	1.27697
082117-N3 NR		0.193495	4.81835	6.7327	6.20667	5.25132	3.06582	2.00863	1.93862	1.64382	1.16926	1.29344	0.98138	0.917646	0.870279	1.0857	0.854852	1.02539	1.01737	0.835813	1.00749	0.791408
AVE		0.236866	5.9255	8.15815	7.67352	6.50662	3.76168	2.51181	2.42862	2.13249	1.53641	1.80347	1.38812	1.34233	1.29225	1.60711	1.2508	1.53545	1.50407	1.16171	1.37556	1.02763
SD		0.0537438	1.44065	1.876	1.47383	1.14152	0.683271	0.429799	0.420932	0.388221	0.290872	0.334371	0.261358	0.263378	0.245685	0.323413	0.243156	0.318455	0.306908	0.236335	0.304845	0.293455
SEM		0.0190013	0.509346	0.663267	0.521079	0.40359	0.241573	0.151957	0.148822	0.137257	0.102839	0.118218	0.0924039	0.0931184	0.0868626	0.114344	0.0859686	0.112591	0.108508	0.0835569	0.107779	0.103752
P12		0	1	2	3	4	5	6	7	8	9	10	11	12	13	14	15	16	17	18	19	20						P12
070817-84 NR		0.224635	4.75622	6.80469	7.88794	7.70808	5.31683	2.98657	2.72758	2.44196	1.79725	2.06831	1.59201	1.5479	1.54565	1.87358	1.49362	1.91325	2.01234	1.68358	2.20192	1.80311
070817-86 NR		0.281467	6.35575	9.73513	11.7475	11.1853	7.03489	3.82929	3.77208	3.29352	2.44086	2.8682	2.18294	2.22007	2.28391	2.82753	2.34372	2.9808	3.06864	2.39769	3.18018	2.59418
070819-87 NR		0.294658	5.81775	7.60689	9.06876	9.19349	7.31422	3.1876	2.84075	2.35402	1.72072	1.9752	1.50241	1.46831	1.45218	1.84263	1.49182	1.91126	1.97496	1.6227	2.11754	1.80811
070817-89 NR		0.235918	5.15564	7.5356	9.17376	9.18062	5.873	2.85961	2.6758	2.26842	1.72473	2.00531	1.5315	1.54385	1.52419	1.95305	1.57107	2.09533	2.20311	1.83477	2.45046	2.03652
073017-55 NR		0.236571	5.71299	8.68076	9.58335	8.94035	5.56251	3.04533	2.88256	2.48916	1.82232	2.07828	1.58466	1.59158	1.61041	1.97081	1.6341	2.1483	2.19227	1.78567	2.31509	1.92626
073017-56 NR		0.199628	4.38604	6.31792	7.97467	7.93814	4.53818	2.90547	2.74883	2.35672	1.70716	2.04146	1.50471	1.4937	1.50834	1.80757	1.44181	1.84862	1.83946	1.4703	1.84246	1.47251
080417-N1 NR		0.364385	8.13745	11.8869	14.5361	14.5292	11.6108	5.54963	4.74669	3.97105	2.97452	3.1908	2.38599	2.40218	2.28245	2.91476	2.35292	2.9848	3.02391	2.45448	3.11699	2.385
080417-N3 NR		0.397217	9.50863	15.7562	19.0813	18.4224	12.4895	6.73135	5.91635	4.57969	3.14236	3.56177	2.50171	2.28029	2.12766	2.60216	1.92454	2.41202	2.39362	1.95877	2.46434	1.93357
082117-N3 NR		0.207846	4.87835	7.51859	8.32806	7.59598	5.19018	2.99593	2.7373	2.33624	1.5798	1.81605	1.33296	1.27341	1.30998	1.54757	1.22917	1.55509	1.59023	1.23689	1.56841	1.24727
AVE		0.271369	6.07876	9.09363	10.8202	10.5215	7.21446	3.78786	3.44977	2.89898	2.10108	2.4006	1.79099	1.75792	1.73831	2.14885	1.72031	2.2055	2.25539	1.82721	2.36193	1.91184
SD		0.0697925	1.70251	3.01737	3.76045	3.67655	2.88499	1.39601	1.15553	0.852344	0.596432	0.633798	0.438364	0.419458	0.381264	0.496275	0.40041	0.498603	0.503857	0.399426	0.529744	0.412755
SEM		0.0232642	0.567504	1.00579	1.25348	1.22552	0.961665	0.465337	0.385178	0.284115	0.198811	0.211266	0.146121	0.139819	0.127088	0.165425	0.13347	0.166201	0.167952	0.133142	0.176581	0.137585
P14		0	1	2	3	4	5	6	7	8	9	10	11	12	13	14	15	16	17	18	19	20						P14
070817-84 NR		0.35262	8.03319	13.3387	17.291	16.8444	16.258	8.38404	7.00911	5.49958	3.95673	4.40909	3.27286	3.06683	2.91694	3.57538	2.81409	3.52078	3.46547	2.90602	3.56959	2.83374
070817-86 NR		0.434308	10.1037	14.7203	16.9971	16.9762	18.8568	8.31726	6.86433	5.27199	3.72008	4.42514	3.41899	3.33113	3.15777	4.10252	3.29334	4.21164	4.28401	3.41925	4.35839	3.60406
070819-87 NR		0.313609	5.63056	7.14654	8.56112	8.72342	11.8666	5.19869	3.56979	2.47155	1.57436	1.7883	1.25551	1.12932	1.10485	1.33215	1.04889	1.25025	1.29288	1.02884	1.25822	1.03455
070817-89 NR		0.160065	3.18732	4.37978	6.03566	6.79587	9.50237	3.86373	2.65414	1.92325	1.25567	1.46432	1.07522	0.989572	0.933573	1.14808	0.905237	1.07433	1.04213	0.845076	1.01157	0.796988
073017-56 NR		0.243958	6.04062	9.4863	12.3337	13.0929	13.729	5.97075	5.20452	4.25396	2.86763	3.24779	2.39459	2.23401	2.25774	2.76037	2.18812	2.74757	2.73415	2.20996	2.76083	2.17618
080417-N1 NR		0.254269	6.08277	9.53367	12.6443	13.0921	18.8542	7.95505	5.90685	4.08693	2.73842	3.03957	2.20101	2.11489	2.03731	2.61147	2.07304	2.55736	2.52444	2.07961	2.53462	2.06978
080417-N3 NR		0.495716	12.4206	19.8762	23.9661	23.7225	28.6589	15.5537	11.5209	7.79305	4.9401	5.46718	3.86637	3.58879	3.43198	4.2627	3.1294	3.79395	3.77734	2.90128	3.65195	2.9135
082117-N6 NR		0.194067	4.40596	6.70163	7.90061	7.92834	10.3281	5.41105	3.77581	2.67141	1.83245	2.0423	1.54332	1.48443	1.39358	1.63933	1.28886	1.62831	1.6189	1.2382	1.57436	1.24414
AVE		0.306077	6.98809	10.6479	13.2162	13.397	16.0067	7.58178	5.81318	4.24646	2.86068	3.23546	2.37849	2.24237	2.15422	2.679	2.09262	2.59802	2.59242	2.07853	2.58994	2.08412
SD		0.11652	3.04689	5.05256	5.96479	5.69235	6.24791	3.6191	2.79428	1.93665	1.28546	1.43759	1.05459	1.0055	0.95735	1.22986	0.940514	1.19451	1.20074	0.964059	1.22727	1.00232
SEM		0.0411959	1.07724	1.78635	2.10887	2.01255	2.20897	1.27954	0.987926	0.684708	0.454478	0.508266	0.372855	0.355497	0.338474	0.43482	0.332522	0.422323	0.424524	0.340846	0.433907	0.354375
P17		0	1	2	3	4	5	6	7	8	9	10	11	12	13	14	15	16	17	18	19	20						P17
070817-84 NR		0.407317	10.5844	18.3085	21.7785	20.9792	26.3568	15.7887	11.5248	8.34073	5.50212	5.97888	4.51393	3.91041	3.57956	4.39006	3.2997	3.95445	3.95724	3.12868	3.80008	2.87302
070817-86 NR		0.219939	5.65333	8.92744	11.6902	11.8683	21.331	15.4188	10.3473	5.20766	3.13997	3.09241	2.11545	1.98977	1.89434	2.06415	1.55272	1.82928	1.7917	1.27903	1.56786	1.14069
070819-87 NR		0.646944	12.565	16.3877	17.8993	17.6612	24.261	14.5144	9.84828	5.98023	3.52789	3.7717	2.58837	2.31906	2.02523	2.42714	1.78715	1.97512	1.80509	1.26234	1.36547	0.94495
070817-89 NR		0.475782	11.7759	18.2274	21.958	22.329	38.7473	20.4269	13.6612	8.57197	4.9127	5.58282	3.77266	3.31721	3.18921	3.44414	2.59387	3.24419	3.1286	2.50515	2.88798	2.19055
073017-56 NR		0.485604	10.0479	17.0079	22.5242	23.2155	38.2438	21.8632	15.5869	9.3741	5.72506	6.22627	4.31651	3.86719	3.67647	4.20899	3.31846	4.30098	4.34226	3.17438	3.86462	2.02541
080417-N1 NR		0.414905	9.94365	17.6216	24.2075	24.3082	29.6287	24.0712	18.768	11.8796	7.19617	7.29481	4.94358	4.21544	3.9309	4.31466	3.23703	3.63816	3.27864	2.48519	2.89925	2.20423
080417-N3 NR		0.611437	12.743	19.7951	24.1183	23.4977	31.9973	31.7022	26.4336	15.6766	8.54046	8.55043	5.55913	4.93124	4.17867	4.91966	3.66028	4.31678	3.88667	3.14576	3.59235	2.77903
0821017-N8 NR		0.47258	11.764	20.6327	25.9196	24.1364	29.2347	21.0778	15.1519	9.26338	5.69093	5.75703	4.3044	3.81205	3.54476	4.00775	2.95797	3.60204	3.32891	2.46669	3.06593	2.33288
AVE		0.466813	10.6346	17.1135	21.2619	20.9994	29.9751	20.6079	15.1652	9.28678	5.52941	5.78179	4.01425	3.5453	3.25239	3.72207	2.8009	3.35763	3.18989	2.4309	2.88044	2.06134
SD		0.131481	2.27994	3.58672	4.53242	4.28002	6.21683	5.65925	5.43969	3.30668	1.77303	1.75273	1.15712	0.974925	0.848944	1.00379	0.765188	0.968398	0.949123	0.779448	0.954238	0.694876
SEM		0.0464856	0.806082	1.2681	1.60245	1.51322	2.19798	2.00085	1.92322	1.16909	0.62686	0.619684	0.409104	0.344688	0.300147	0.354892	0.270535	0.34238	0.335566	0.275576	0.337374	0.245676
P21		0	1	2	3	4	5	6	7	8	9	10	11	12	13	14	15	16	17	18	19	20						P21
070817-84 NR		0.302145	7.989	9.95683	12.6861	11.959	13.386	7.93652	6.61547	4.51485	2.90108	3.49766	2.40964	1.76226	1.53082	1.58204	1.13544	1.35047	1.08105	0.769728	0.563456	0.0982239
070817-86 NR		1.65279	21.8543	34.0962	45.4521	41.8461	56.4786	49.9433	36.341	21.3856	11.6845	12.994	8.58471	7.06791	6.61204	7.61909	5.37253	6.23625	5.98581	4.32014	5.08595	3.94222
070819-87 NR		0.28656	6.38093	9.09807	12.0545	12.5801	24.2229	23.0827	15.4691	6.53862	3.69374	3.50537	2.37023	2.00317	1.78115	1.98714	1.47871	1.68487	1.46829	1.0244	1.21764	0.919973
070817-89 NR		0.550544	12.7602	19.1326	24.1279	25.0308	32.7518	22.079	18.0542	11.3141	6.85532	7.19259	5.12431	4.60894	3.51721	3.90921	2.92754	3.36302	2.87587	2.10271	2.23442	1.67251
073017-55 NR		0.745679	18.6172	31.6307	43.4447	40.8543	42.2082	34.274	26.2724	16.6312	9.0966	8.94261	6.54482	5.5912	5.48836	5.54315	3.71011	4.51862	4.0084	3.19305	3.88593	3.11744
073017-56 NR		0.522582	12.2327	20.3724	26.633	25.7154	28.2948	27.6915	26.3956	14.2243	8.9113	9.77911	6.06308	4.8674	4.3493	4.80948	3.93403	4.28575	3.86531	2.83092	3.13732	2.55671
080417-N1 NR		0.634317	17.1762	29.5617	38.4854	36.6711	40.2756	41.8382	33.9852	17.5109	9.6989	9.72217	6.63095	5.89688	5.35695	6.10612	4.42908	5.34916	4.96927	3.75567	4.30213	3.23739
080417-N3 NR		0.579283	12.4635	18.6684	26.584	26.3855	27.716	27.6884	23.0118	12.132	6.66068	6.79584	4.76477	4.04601	3.67896	4.32736	2.93769	3.46352	3.11892	2.39316	2.81137	2.09827
0821017-N8 NR		0.513106	11.7495	22.1412	30.9357	29.7384	28.4323	21.6022	18.6378	12.4758	7.96546	8.34239	5.33614	4.68198	4.44525	4.60543	3.42765	4.01275	3.57976	2.70471	3.10425	2.34955
AVE		0.643001	13.4693	21.6287	28.9337	27.8645	32.6407	28.4595	22.7536	12.9697	7.4964	7.86353	5.31429	4.50286	4.08445	4.49878	3.26142	3.80716	3.43919	2.56606	2.92694	2.22136
SD		0.405819	4.96022	8.86351	12.0492	10.8784	12.3518	12.3155	9.2804	5.27921	2.82535	3.05132	1.99835	1.72669	1.67674	1.89444	1.34237	1.5776	1.54988	1.16311	1.43825	1.19599
SEM		0.135273	1.65341	2.9545	4.0164	3.62614	4.11727	4.10517	3.09347	1.75974	0.941783	1.01711	0.666116	0.575562	0.558913	0.631479	0.447457	0.525866	0.516625	0.387703	0.479418	0.398665
stats in Sigma Stat
p value for State Dependent REM one way ANOVA with multiple comparison tests
Frequency->		0	1	2	3	4	5	6	7	8	9	10	11	12	13	14	15	16	17	18	19	20
P21 vs P10		<0.05	<0.001	<0.05	<0.05	<0.05	<0.05	<0.05	<0.05	<0.05	<0.05	<0.05	<0.05	<0.05	<0.05	<0.05	<0.05	<0.05	<0.05	<0.05	<0.05	<0.05
P21 vs P12		<0.05	<0.001	<0.05	<0.05	<0.05	<0.05	<0.05	<0.05	<0.05	<0.05	<0.05	<0.05	<0.05	no	no	no	no	no	no	no	no
P21 vs P14		no	<0.001	no	<0.05	no	no	no	no	no	no	no	no	no	no	no	no	no	no	no	no	no
P21 vs P17		no	no	no	no	no	no	no	no	no	no	no	no	no	no	no	no	no	no	no	no	no
P17 vs P10		<0.05	<0.05	<0.05	<0.05	<0.05	<0.05	<0.05	<0.05	<0.05	<0.05	<0.05	<0.05	<0.05	<0.05	<0.05	<0.05	<0.05	<0.05	<0.05	<0.05	no
P17 vs P12		no	<0.05	no	no	no	<0.05	<0.05	<0.05	<0.05	no	no	no	no	no	no	no	no	no	no	no	no
P17 vs P14		no	no	no	no	no	no	no	no	no	no	no	no	no	no	no	no	no	no	no	no	no
P14 vs P10		no	no	no	no	no	<0.05	no	no	no	no	no	no	no	no	no	no	no	no	no	no	no
P14 vs P12		no	no	no	no	no	no	no	no	no	no	no	no	no	no	no	no	no	no	no	no	no
P12 vs P10		no	no	no	no	no	no	no	no	no	no	no	no	no	no	no	no	no	no	no	no	no
		<0.001
		<0.01
		<0.05	non-parametric
stats using sigma stat
Stats for State dependent REM FFT one-way ANOVA (p<.0.05)
ANOVA		0	1	2	3	4	5	6	7	8	9	10	11	12	13	14	15	16	17	18	19	20
P21 vs P10		1ANOR-D	1ANO-B	1ANOR-D	1ANOR-D	1ANOR-D	1ANOR-D	1ANOR-D	1ANOR-D	1ANOR-D	1ANOR-D	1ANOR-D	1ANOR-D	1ANOR-D	1ANOR-D	1ANOR-D	1ANOR-D	1ANOR-D	1ANOR-D	1ANOR-D	1ANOR-D	1ANOR-D
P21 vs P12		1ANOR-D	1ANO-B	1ANOR-D	1ANOR-D	1ANOR-D	1ANOR-D	1ANOR-D	1ANOR-D	1ANOR-D	1ANOR-D	1ANOR-D	1ANOR-D	1ANOR-D	no	no	no	no	no	no	no	no
P21 vs P14		no	1ANO-B	no	1ANOR-D	no	no	no	no	no	no	no	no	no	no	no	no	no	no	no	no	no
P21 vs P17		no	no	no	no	no	no	no	no	no	no	no	no	no	no	no	no	no	no	no	no	no
P17 vs P10		1ANOR-D	1ANO-B	1ANOR-D	1ANOR-D	1ANOR-D	1ANOR-D	1ANOR-D	1ANOR-D	1ANOR-D	1ANOR-D	1ANOR-D	1ANOR-D	1ANOR-D	1ANOR-D	1ANOR-D	1ANOR-D	1ANOR-D	1ANOR-D	1ANOR-D	1ANOR-D	no
P17 vs P12		no	1ANO-B	no	no	no	1ANOR-D	1ANOR-D	1ANOR-D	1ANOR-D	no	no	no	no	no	no	no	no	no	no	no	no
P17 vs P14		no	no	no	no	no	no	no	no	no	no	no	no	no	no	no	no	no	no	no	no	no
P14 vs P10		no	no	no	no	no	1ANOR-D	no	no	no	no	no	no	no	no	no	no	no	no	no	no	no
P14 vs P12		no	no	no	no	no	no	no	no	no	no	no	no	no	no	no	no	no	no	no	no	no
P12 vs P10		no	no	no	no	no	no	no	no	no	no	no	no	no	no	no	no	no	no	no	no	no
1ANOR-D [normality/eq variance test failed: Kruskal-Wallis one-way ANOVA on Ranks with Dunn's multiple comparisons post test]
1ANO-B [normality/equal variance pass- one way ANOVA with Bonferroni multiple comparisons post test]
